# Supplementary material for: RSV Hospital Admissions During the First 2 Seasons Among Children With Chronic Medical Conditions
Source: JAMA Netw Open. 2025 Jul 8;8(7):e2519410. doi: 10.1001/jamanetworkopen.2025.19410 (PMC12238895; doi:10.1001/jamanetworkopen.2025.19410)
Supplement: Supplement 2. — eTable 1. ICD-10 Code List eTable 2. CMC Classification [file jamanetwopen-e2519410-s002.xlsx]

## Sheet: Table of Contents
Viñeta Paramo M, Watts AW, Bone JN, et al. RSV hospital admissions during the first 2 seasons among children with chronic medical conditions. JAMA Netw Open. 2025;8(7):e2519410. doi:10.1001/jamanetworkopen.2025.19410
This supplemental material has been provided by the authors to give readers additional information about their work.
eTable 1. ICD-10 code list
eTable 2. CMC classification

## Sheet: ICD-10 code list
eTable 1. ICD-10 code list
ICD-10 code	Description	Original PCCC Category	Original PCCC Subcategory	Occurrence in BC cohort?	Modified BC ICD-10 coding	Modified Category/Subcategory
B20	Human immunodeficiency virus [HIV] disease	Hematologic or immunologic	Acquired immunodeficiency	None
B21	Human immunodeficiency virus [HIV] disease resulting in malignant neoplasms	Hematologic or immunologic	Acquired immunodeficiency	None
B22	Human immunodeficiency virus [HIV] disease resulting in other specified diseases	Hematologic or immunologic	Acquired immunodeficiency	None
B23	Human immunodeficiency virus [HIV] disease resulting in other conditions	Hematologic or immunologic	Acquired immunodeficiency	None
B24	Unspecified human immunodeficiency virus [HIV] disease	Hematologic or immunologic	Acquired immunodeficiency	None
C000	Malignant neoplasm of external upper lip	Malignancy	Neoplasms	Yes	C	[Primary group): Neoplasms
C001	Malignant neoplasm of external lower lip	Malignancy	Neoplasms	Yes	C	[Primary group): Neoplasms
C002	Malignant neoplasm external lip unspecified	Malignancy	Neoplasms	Yes	C	[Primary group): Neoplasms
C003	Malignant neoplasm upper lip inner aspect	Malignancy	Neoplasms	Yes	C	[Primary group): Neoplasms
C004	Malignant neoplasm lower lip, inner aspect	Malignancy	Neoplasms	Yes	C	[Primary group): Neoplasms
C005	Malignant neoplasm lip, unspecified, inner aspect	Malignancy	Neoplasms	Yes	C	[Primary group): Neoplasms
C006	Malignant neoplasm of commissure of lip	Malignancy	Neoplasms	Yes	C	[Primary group): Neoplasms
C008	Overlapping malignant lesion of lip	Malignancy	Neoplasms	Yes	C	[Primary group): Neoplasms
C009	Malignant neoplasm of lip unspecified	Malignancy	Neoplasms	Yes	C	[Primary group): Neoplasms
C01	Malignant neoplasm of base of tongue	Malignancy	Neoplasms	Yes	C	[Primary group): Neoplasms
C020	Malignant neoplasm dorsal surface of tongue	Malignancy	Neoplasms	Yes	C	[Primary group): Neoplasms
C021	Malignant neoplasm of border of tongue	Malignancy	Neoplasms	Yes	C	[Primary group): Neoplasms
C022	Malignant neoplasm ventral surface of tongue	Malignancy	Neoplasms	Yes	C	[Primary group): Neoplasms
C023	Malignant neoplasm anterior two-thirds of tongue, part unspecified	Malignancy	Neoplasms	Yes	C	[Primary group): Neoplasms
C024	Malignant neoplasm of lingual tonsil	Malignancy	Neoplasms	Yes	C	[Primary group): Neoplasms
C028	Overlapping malignant lesion of tongue	Malignancy	Neoplasms	Yes	C	[Primary group): Neoplasms
C029	Malignant neoplasm tongue unspecified	Malignancy	Neoplasms	Yes	C	[Primary group): Neoplasms
C030	Malignant neoplasm of upper gum	Malignancy	Neoplasms	Yes	C	[Primary group): Neoplasms
C031	Malignant neoplasm of lower gum	Malignancy	Neoplasms	Yes	C	[Primary group): Neoplasms
C039	Malignant neoplasm of gum unspecified	Malignancy	Neoplasms	Yes	C	[Primary group): Neoplasms
C040	Malignant neoplasm anterior floor of mouth	Malignancy	Neoplasms	Yes	C	[Primary group): Neoplasms
C041	Malignant neoplasm lateral floor of mouth	Malignancy	Neoplasms	Yes	C	[Primary group): Neoplasms
C048	Overlapping malignant lesion of floor of mouth	Malignancy	Neoplasms	Yes	C	[Primary group): Neoplasms
C049	Malignant neoplasm floor of mouth, unspecified	Malignancy	Neoplasms	Yes	C	[Primary group): Neoplasms
C050	Malignant neoplasm of hard palate	Malignancy	Neoplasms	Yes	C	[Primary group): Neoplasms
C051	Malignant neoplasm of soft palate	Malignancy	Neoplasms	Yes	C	[Primary group): Neoplasms
C052	Malignant neoplasm of uvula	Malignancy	Neoplasms	Yes	C	[Primary group): Neoplasms
C058	Overlapping malignant lesion of palate	Malignancy	Neoplasms	Yes	C	[Primary group): Neoplasms
C059	Malignant neoplasm of palate unspecified	Malignancy	Neoplasms	Yes	C	[Primary group): Neoplasms
C060	Malignant neoplasm of cheek mucosa	Malignancy	Neoplasms	Yes	C	[Primary group): Neoplasms
C061	Malignant neoplasm of vestibule of mouth	Malignancy	Neoplasms	Yes	C	[Primary group): Neoplasms
C062	Malignant neoplasm of retromolar area	Malignancy	Neoplasms	Yes	C	[Primary group): Neoplasms
C068	Overlapping malignant lesion of other and unspecified parts of mouth	Malignancy	Neoplasms	Yes	C	[Primary group): Neoplasms
C069	Malignant neoplasm of mouth unspecified	Malignancy	Neoplasms	Yes	C	[Primary group): Neoplasms
C07	Malignant neoplasm of parotid gland	Malignancy	Neoplasms	Yes	C	[Primary group): Neoplasms
C080	Malignant neoplasm submandibular gland	Malignancy	Neoplasms	Yes	C	[Primary group): Neoplasms
C081	Malignant neoplasm of sublingual gland	Malignancy	Neoplasms	Yes	C	[Primary group): Neoplasms
C088	Overlapping malignant lesion of major salivary glands	Malignancy	Neoplasms	Yes	C	[Primary group): Neoplasms
C089	Malignant neoplasm major salivary gland, unspecified	Malignancy	Neoplasms	Yes	C	[Primary group): Neoplasms
C090	Malignant neoplasm of tonsillar fossa	Malignancy	Neoplasms	Yes	C	[Primary group): Neoplasms
C091	Malignant neoplasm tonsillar pillar (anterior)(posterior)	Malignancy	Neoplasms	Yes	C	[Primary group): Neoplasms
C098	Overlapping malignant lesion of tonsil	Malignancy	Neoplasms	Yes	C	[Primary group): Neoplasms
C099	Malignant neoplasm tonsil unspecified	Malignancy	Neoplasms	Yes	C	[Primary group): Neoplasms
C100	Malignant neoplasm of vallecula	Malignancy	Neoplasms	Yes	C	[Primary group): Neoplasms
C101	Malignant neoplasm anterior surface of epiglottis	Malignancy	Neoplasms	Yes	C	[Primary group): Neoplasms
C102	Malignant neoplasm lateral wall oropharynx	Malignancy	Neoplasms	Yes	C	[Primary group): Neoplasms
C103	Malignant neoplasm posterior wall of oropharynx	Malignancy	Neoplasms	Yes	C	[Primary group): Neoplasms
C104	Malignant neoplasm of branchial cleft	Malignancy	Neoplasms	Yes	C	[Primary group): Neoplasms
C108	Overlapping malignant lesion of oropharynx	Malignancy	Neoplasms	Yes	C	[Primary group): Neoplasms
C109	Malignant lesion oropharynx unspecified	Malignancy	Neoplasms	Yes	C	[Primary group): Neoplasms
C110	Malignant neoplasm superior wall of nasopharynx	Malignancy	Neoplasms	Yes	C	[Primary group): Neoplasms
C111	Malignant neoplasm posterior wall of nasopharynx	Malignancy	Neoplasms	Yes	C	[Primary group): Neoplasms
C112	Malignant neoplasm lateral wall nasopharynx	Malignancy	Neoplasms	Yes	C	[Primary group): Neoplasms
C113	Malignant neoplasm of anterior wall nasopharynx	Malignancy	Neoplasms	Yes	C	[Primary group): Neoplasms
C118	Overlapping malignant lesion of nasopharynx	Malignancy	Neoplasms	Yes	C	[Primary group): Neoplasms
C119	Malignant neoplasm nasopharynx unspecified	Malignancy	Neoplasms	Yes	C	[Primary group): Neoplasms
C12	Malignant neoplasm of pyriform sinus	Malignancy	Neoplasms	Yes	C	[Primary group): Neoplasms
C130	Malignant neoplasm of postcricoid region	Malignancy	Neoplasms	Yes	C	[Primary group): Neoplasms
C131	Malignant neoplasm aryepiglottic fold, hypopharyngeal aspect	Malignancy	Neoplasms	Yes	C	[Primary group): Neoplasms
C132	Malignant neoplasm posterior wall of hypopharynx	Malignancy	Neoplasms	Yes	C	[Primary group): Neoplasms
C138	Overlapping malignant lesion of hypopharynx	Malignancy	Neoplasms	Yes	C	[Primary group): Neoplasms
C139	Malignant lesion hypopharynx unspecified	Malignancy	Neoplasms	Yes	C	[Primary group): Neoplasms
C140	Malignant neoplasm pharynx unspecified	Malignancy	Neoplasms	Yes	C	[Primary group): Neoplasms
C142	Malignant neoplasm of Waldeyer ring	Malignancy	Neoplasms	Yes	C	[Primary group): Neoplasms
C148	Overlapping malignant lesion of lip, oral cavity and pharynx	Malignancy	Neoplasms	Yes	C	[Primary group): Neoplasms
C150	Malignant neoplasm cervical oesophagus	Malignancy	Neoplasms	Yes	C	[Primary group): Neoplasms
C151	Malignant neoplasm thoracic oesophagus	Malignancy	Neoplasms	Yes	C	[Primary group): Neoplasms
C152	Malignant neoplasm abdominal oesophagus	Malignancy	Neoplasms	Yes	C	[Primary group): Neoplasms
C153	Malignant neoplasm upper third oesophagus	Malignancy	Neoplasms	Yes	C	[Primary group): Neoplasms
C154	Malignant neoplasm middle third of oesophagus	Malignancy	Neoplasms	Yes	C	[Primary group): Neoplasms
C155	Malignant neoplasm lower third of oesophagus	Malignancy	Neoplasms	Yes	C	[Primary group): Neoplasms
C158	Overlapping malignant lesion of oesophagus	Malignancy	Neoplasms	Yes	C	[Primary group): Neoplasms
C159	Malignant lesion oesophagus unspecified	Malignancy	Neoplasms	Yes	C	[Primary group): Neoplasms
C160	Malignant neoplasm of cardia	Malignancy	Neoplasms	Yes	C	[Primary group): Neoplasms
C161	Malignant neoplasm of fundus of stomach	Malignancy	Neoplasms	Yes	C	[Primary group): Neoplasms
C162	Malignant neoplasm of body of stomach	Malignancy	Neoplasms	Yes	C	[Primary group): Neoplasms
C163	Malignant neoplasm of pyloric antrum	Malignancy	Neoplasms	Yes	C	[Primary group): Neoplasms
C164	Malignant neoplasm of pylorus	Malignancy	Neoplasms	Yes	C	[Primary group): Neoplasms
C165	Malignant neoplasm lesser curvature of stomach, unspecified	Malignancy	Neoplasms	Yes	C	[Primary group): Neoplasms
C166	Malignant neoplasm greater curvature of stomach, unspecified	Malignancy	Neoplasms	Yes	C	[Primary group): Neoplasms
C168	Overlapping malignant lesion of stomach	Malignancy	Neoplasms	Yes	C	[Primary group): Neoplasms
C169	Malignant neoplasm stomach unspecified	Malignancy	Neoplasms	Yes	C	[Primary group): Neoplasms
C170	Malignant neoplasm of duodenum	Malignancy	Neoplasms	Yes	C	[Primary group): Neoplasms
C171	Malignant neoplasm of jejunum	Malignancy	Neoplasms	Yes	C	[Primary group): Neoplasms
C172	Malignant neoplasm of ileum	Malignancy	Neoplasms	Yes	C	[Primary group): Neoplasms
C173	Malignant neoplasm Meckel diverticulum	Malignancy	Neoplasms	Yes	C	[Primary group): Neoplasms
C178	Overlapping malignant lesion of small intestine	Malignancy	Neoplasms	Yes	C	[Primary group): Neoplasms
C179	Malignant lesion small intestine unspecified	Malignancy	Neoplasms	Yes	C	[Primary group): Neoplasms
C180	Malignant neoplasm of caecum	Malignancy	Neoplasms	Yes	C	[Primary group): Neoplasms
C181	Malignant neoplasm of appendix	Malignancy	Neoplasms	Yes	C	[Primary group): Neoplasms
C182	Malignant neoplasm of ascending colon	Malignancy	Neoplasms	Yes	C	[Primary group): Neoplasms
C183	Malignant neoplasm of hepatic flexure	Malignancy	Neoplasms	Yes	C	[Primary group): Neoplasms
C184	Malignant neoplasm of transverse colon	Malignancy	Neoplasms	Yes	C	[Primary group): Neoplasms
C185	Malignant neoplasm of splenic flexure	Malignancy	Neoplasms	Yes	C	[Primary group): Neoplasms
C186	Malignant neoplasm of descending colon	Malignancy	Neoplasms	Yes	C	[Primary group): Neoplasms
C187	Malignant neoplasm of sigmoid colon	Malignancy	Neoplasms	Yes	C	[Primary group): Neoplasms
C188	Overlapping malignant lesion of colon	Malignancy	Neoplasms	Yes	C	[Primary group): Neoplasms
C189	Malignant neoplasm colon, unspecified	Malignancy	Neoplasms	Yes	C	[Primary group): Neoplasms
C19	Malignant neoplasm of rectosigmoid junction	Malignancy	Neoplasms	Yes	C	[Primary group): Neoplasms
C20	Malignant neoplasm of rectum	Malignancy	Neoplasms	Yes	C	[Primary group): Neoplasms
C210	Malignant neoplasm of anus unspecified	Malignancy	Neoplasms	Yes	C	[Primary group): Neoplasms
C211	Malignant neoplasm of anal canal	Malignancy	Neoplasms	Yes	C	[Primary group): Neoplasms
C212	Malignant neoplasm of cloacogenic zone	Malignancy	Neoplasms	Yes	C	[Primary group): Neoplasms
C218	Overlapping malignant lesion of rectum, anus and anal canal	Malignancy	Neoplasms	Yes	C	[Primary group): Neoplasms
C220	Liver cell carcinoma	Malignancy	Neoplasms	Yes	C	[Primary group): Neoplasms
C221	Intrahepatic bile duct carcinoma	Malignancy	Neoplasms	Yes	C	[Primary group): Neoplasms
C222	Hepatoblastoma	Malignancy	Neoplasms	Yes	C	[Primary group): Neoplasms
C223	Angiosarcoma of liver	Malignancy	Neoplasms	Yes	C	[Primary group): Neoplasms
C224	Other sarcomas of liver	Malignancy	Neoplasms	Yes	C	[Primary group): Neoplasms
C227	Other specified carcinomas of liver	Malignancy	Neoplasms	Yes	C	[Primary group): Neoplasms
C229	Malignant neoplasm of liver unspecified	Malignancy	Neoplasms	Yes	C	[Primary group): Neoplasms
C23	Malignant neoplasm of gallbladder	Malignancy	Neoplasms	Yes	C	[Primary group): Neoplasms
C240	Malignant neoplasm extrahepatic bile duct	Malignancy	Neoplasms	Yes	C	[Primary group): Neoplasms
C241	Malignant neoplasm ampulla of Vater	Malignancy	Neoplasms	Yes	C	[Primary group): Neoplasms
C248	Overlapping malignant lesion of biliary tract	Malignancy	Neoplasms	Yes	C	[Primary group): Neoplasms
C249	Malignant lesion biliary tract unspecified	Malignancy	Neoplasms	Yes	C	[Primary group): Neoplasms
C250	Malignant neoplasm of head of pancreas	Malignancy	Neoplasms	Yes	C	[Primary group): Neoplasms
C251	Malignant neoplasm of body of pancreas	Malignancy	Neoplasms	Yes	C	[Primary group): Neoplasms
C252	Malignant neoplasm of tail of pancreas	Malignancy	Neoplasms	Yes	C	[Primary group): Neoplasms
C253	Malignant neoplasm of pancreatic duct	Malignancy	Neoplasms	Yes	C	[Primary group): Neoplasms
C254	Malignant neoplasm of endocrine pancreas	Malignancy	Neoplasms	Yes	C	[Primary group): Neoplasms
C257	Malignant neoplasm other parts pancreas	Malignancy	Neoplasms	Yes	C	[Primary group): Neoplasms
C258	Overlapping malignant lesion of pancreas	Malignancy	Neoplasms	Yes	C	[Primary group): Neoplasms
C259	Malignant neoplasm pancreas part unspecified	Malignancy	Neoplasms	Yes	C	[Primary group): Neoplasms
C260	Malignant neoplasm intestinal tract, part unspecified	Malignancy	Neoplasms	Yes	C	[Primary group): Neoplasms
C261	Malignant neoplasm of spleen	Malignancy	Neoplasms	Yes	C	[Primary group): Neoplasms
C268	Overlapping malignant lesion of digestive system	Malignancy	Neoplasms	Yes	C	[Primary group): Neoplasms
C269	Malignant neoplasms of other & ill-defined sites within the digestive system	Malignancy	Neoplasms	Yes	C	[Primary group): Neoplasms
C3000	Malignant neoplasm of vestibule of nose	Malignancy	Neoplasms	Yes	C	[Primary group): Neoplasms
C3001	Malignant neoplasm of other parts of nasal cavity	Malignancy	Neoplasms	Yes	C	[Primary group): Neoplasms
C301	Malignant neoplasm of middle ear	Malignancy	Neoplasms	Yes	C	[Primary group): Neoplasms
C310	Malignant neoplasm of maxillary sinus	Malignancy	Neoplasms	Yes	C	[Primary group): Neoplasms
C311	Malignant neoplasm of ethmoidal sinus	Malignancy	Neoplasms	Yes	C	[Primary group): Neoplasms
C312	Malignant neoplasm of frontal sinus	Malignancy	Neoplasms	Yes	C	[Primary group): Neoplasms
C313	Malignant neoplasm of sphenoidal sinus	Malignancy	Neoplasms	Yes	C	[Primary group): Neoplasms
C318	Overlapping malignant lesion of accessory sinuses	Malignancy	Neoplasms	Yes	C	[Primary group): Neoplasms
C319	Malignant neoplasm accessory sinus unspecified	Malignancy	Neoplasms	Yes	C	[Primary group): Neoplasms
C320	Malignant neoplasm of glottis	Malignancy	Neoplasms	Yes	C	[Primary group): Neoplasms
C321	Malignant neoplasm of supraglottis	Malignancy	Neoplasms	Yes	C	[Primary group): Neoplasms
C322	Malignant neoplasm of subglottis	Malignancy	Neoplasms	Yes	C	[Primary group): Neoplasms
C323	Malignant neoplasm laryngeal cartilage	Malignancy	Neoplasms	Yes	C	[Primary group): Neoplasms
C328	Overlapping malignant lesion of larynx	Malignancy	Neoplasms	Yes	C	[Primary group): Neoplasms
C329	Malignant neoplasm larynx unspecified	Malignancy	Neoplasms	Yes	C	[Primary group): Neoplasms
C33	Malignant neoplasm of trachea	Malignancy	Neoplasms	Yes	C	[Primary group): Neoplasms
C3400	Malignant neoplasm of right main bronchus	Malignancy	Neoplasms	Yes	C	[Primary group): Neoplasms
C3401	Malignant neoplasm of left main bronchus	Malignancy	Neoplasms	Yes	C	[Primary group): Neoplasms
C3409	Malignant neoplasm of main bronchus, unspecified side	Malignancy	Neoplasms	Yes	C	[Primary group): Neoplasms
C3410	Malignant neoplasm of upper lobe, right bronchus or lung	Malignancy	Neoplasms	Yes	C	[Primary group): Neoplasms
C3411	Malignant neoplasm upper lobe, left bronchus or lung	Malignancy	Neoplasms	Yes	C	[Primary group): Neoplasms
C3419	Malignant neoplasm of upper lobe, bronchus or lung, unspecified side	Malignancy	Neoplasms	Yes	C	[Primary group): Neoplasms
C342	Malignant neoplasm middle lobe, bronchus or lung	Malignancy	Neoplasms	Yes	C	[Primary group): Neoplasms
C3430	Malignant neoplasm of lower lobe, right bronchus or lung	Malignancy	Neoplasms	Yes	C	[Primary group): Neoplasms
C3431	Malignant neoplasm of lower lobe, left bronchus or lung	Malignancy	Neoplasms	Yes	C	[Primary group): Neoplasms
C3439	Malignant neoplasm of lower lobe, bronchus or lung, unspecified side	Malignancy	Neoplasms	Yes	C	[Primary group): Neoplasms
C3480	Malignant neoplasm of overlapping lesion of right bronchus and lung	Malignancy	Neoplasms	Yes	C	[Primary group): Neoplasms
C3481	Malignant neoplasm of overlapping lesion of left bronchus and lung	Malignancy	Neoplasms	Yes	C	[Primary group): Neoplasms
C3489	Malignant neoplasm of overlapping lesion of bronchus and lung, unspecified side	Malignancy	Neoplasms	Yes	C	[Primary group): Neoplasms
C3490	Malignant neoplasm of right bronchus or lung unspecified	Malignancy	Neoplasms	Yes	C	[Primary group): Neoplasms
C3491	Malignant neoplasm left bronchus or lung, unspecified	Malignancy	Neoplasms	Yes	C	[Primary group): Neoplasms
C3499	Malignant neoplasm bronchus or lung, unspecified, unspecified side	Malignancy	Neoplasms	Yes	C	[Primary group): Neoplasms
C37	Malignant neoplasm of thymus	Malignancy	Neoplasms	Yes	C	[Primary group): Neoplasms
C380	Malignant neoplasm of heart	Malignancy	Neoplasms	Yes	C	[Primary group): Neoplasms
C381	Malignant neoplasm anterior mediastinum	Malignancy	Neoplasms	Yes	C	[Primary group): Neoplasms
C382	Malignant neoplasm posterior mediastinum	Malignancy	Neoplasms	Yes	C	[Primary group): Neoplasms
C383	Malignant neoplasm mediastinum, part unspecified	Malignancy	Neoplasms	Yes	C	[Primary group): Neoplasms
C384	Malignant neoplasm of pleura	Malignancy	Neoplasms	Yes	C	[Primary group): Neoplasms
C388	Overlapping malignant lesion of heart, mediastinum and pleura	Malignancy	Neoplasms	Yes	C	[Primary group): Neoplasms
C390	Malignant neoplasm upper respiratory tract, part unspecified	Malignancy	Neoplasms	Yes	C	[Primary group): Neoplasms
C398	Overlapping malignant lesion of respiratory and intrathoracic organs	Malignancy	Neoplasms	Yes	C	[Primary group): Neoplasms
C399	Malignant neoplasm of other ill-defined sites within the respiratory system	Malignancy	Neoplasms	Yes	C	[Primary group): Neoplasms
C400	Malignant neoplasm scapula and long bones of upper limb	Malignancy	Neoplasms	Yes	C	[Primary group): Neoplasms
C401	Malignant neoplasm short bones of upper limb	Malignancy	Neoplasms	Yes	C	[Primary group): Neoplasms
C402	Malignant neoplasm of long bones of lower limb	Malignancy	Neoplasms	Yes	C	[Primary group): Neoplasms
C403	Malignant neoplasm short bones of lower limb	Malignancy	Neoplasms	Yes	C	[Primary group): Neoplasms
C408	Overlapping malignant lesion of bone and articular cartilage of limbs	Malignancy	Neoplasms	Yes	C	[Primary group): Neoplasms
C409	Malignant neoplasm bone and articular cartilage of limb, unspecified	Malignancy	Neoplasms	Yes	C	[Primary group): Neoplasms
C4100	Malignant neoplasm of craniofacial bones	Malignancy	Neoplasms	Yes	C	[Primary group): Neoplasms
C4101	Malignant neoplasm of maxillofacial bones	Malignancy	Neoplasms	Yes	C	[Primary group): Neoplasms
C411	Malignant neoplasm of mandible	Malignancy	Neoplasms	Yes	C	[Primary group): Neoplasms
C412	Malignant neoplasm of vertebral column	Malignancy	Neoplasms	Yes	C	[Primary group): Neoplasms
C413	Malignant neoplasm ribs sternum clavicle	Malignancy	Neoplasms	Yes	C	[Primary group): Neoplasms
C414	Malignant neoplasm pelvic bones, sacrum and coccyx	Malignancy	Neoplasms	Yes	C	[Primary group): Neoplasms
C418	Overlapping malignant lesion of bone and articular cartilage	Malignancy	Neoplasms	Yes	C	[Primary group): Neoplasms
C419	Malignant neoplasm bone and articular cartilage, unspecified	Malignancy	Neoplasms	Yes	C	[Primary group): Neoplasms
C430	Malignant melanoma of lip	Malignancy	Neoplasms	Yes	C	[Primary group): Neoplasms
C431	Malignant melanoma of eyelid, including canthus	Malignancy	Neoplasms	Yes	C	[Primary group): Neoplasms
C432	Malignant melanoma of ear and external auricular canal	Malignancy	Neoplasms	Yes	C	[Primary group): Neoplasms
C433	Malignant melanoma of other and unspecified parts of face	Malignancy	Neoplasms	Yes	C	[Primary group): Neoplasms
C434	Malignant melanoma of scalp and neck	Malignancy	Neoplasms	Yes	C	[Primary group): Neoplasms
C435	Malignant melanoma of trunk	Malignancy	Neoplasms	Yes	C	[Primary group): Neoplasms
C436	Malignant melanoma of upper limb, including shoulder	Malignancy	Neoplasms	Yes	C	[Primary group): Neoplasms
C437	Malignant melanoma of lower limb, including hip	Malignancy	Neoplasms	Yes	C	[Primary group): Neoplasms
C438	Overlapping malignant melanoma of skin	Malignancy	Neoplasms	Yes	C	[Primary group): Neoplasms
C439	Malignant melanoma of skin, unspecified	Malignancy	Neoplasms	Yes	C	[Primary group): Neoplasms
C440	Malignant neoplasm of skin of lip	Malignancy	Neoplasms	Yes	C	[Primary group): Neoplasms
C441	Malignant neoplasm skin of eyelid, including canthus	Malignancy	Neoplasms	Yes	C	[Primary group): Neoplasms
C442	Malignant neoplasm skin of ear and external auricular canal	Malignancy	Neoplasms	Yes	C	[Primary group): Neoplasms
C443	Malignant neoplasm skin of other and unspecified parts of face	Malignancy	Neoplasms	Yes	C	[Primary group): Neoplasms
C444	Malignant neoplasm skin of scalp & neck	Malignancy	Neoplasms	Yes	C	[Primary group): Neoplasms
C445	Malignant neoplasm of skin of trunk	Malignancy	Neoplasms	Yes	C	[Primary group): Neoplasms
C446	Malignant neoplasm skin of upper limb, including shoulder	Malignancy	Neoplasms	Yes	C	[Primary group): Neoplasms
C447	Malignant neoplasm skin of lower limb, including hip	Malignancy	Neoplasms	Yes	C	[Primary group): Neoplasms
C448	Overlapping malignant lesion of skin	Malignancy	Neoplasms	Yes	C	[Primary group): Neoplasms
C449	Malignant neoplasm of skin, unspecified	Malignancy	Neoplasms	Yes	C	[Primary group): Neoplasms
C450	Mesothelioma of pleura	Malignancy	Neoplasms	Yes	C	[Primary group): Neoplasms
C451	Mesothelioma of peritoneum	Malignancy	Neoplasms	Yes	C	[Primary group): Neoplasms
C452	Mesothelioma of pericardium	Malignancy	Neoplasms	Yes	C	[Primary group): Neoplasms
C457	Mesothelioma of other sites	Malignancy	Neoplasms	Yes	C	[Primary group): Neoplasms
C459	Mesothelioma, unspecified	Malignancy	Neoplasms	Yes	C	[Primary group): Neoplasms
C460	Kaposi’s sarcoma of skin	Malignancy	Neoplasms	Yes	C	[Primary group): Neoplasms
C461	Kaposi’s sarcoma of soft tissue	Malignancy	Neoplasms	Yes	C	[Primary group): Neoplasms
C462	Kaposi’s sarcoma of palate	Malignancy	Neoplasms	Yes	C	[Primary group): Neoplasms
C463	Kaposi’s sarcoma of lymph nodes	Malignancy	Neoplasms	Yes	C	[Primary group): Neoplasms
C4670	Kaposi’s sarcoma of gastrointestinal sites	Malignancy	Neoplasms	Yes	C	[Primary group): Neoplasms
C4671	Kaposi’s sarcoma of lung	Malignancy	Neoplasms	Yes	C	[Primary group): Neoplasms
C4678	Kaposi’s sarcoma of other sites	Malignancy	Neoplasms	Yes	C	[Primary group): Neoplasms
C468	Kaposi’s sarcoma of multiple organs	Malignancy	Neoplasms	Yes	C	[Primary group): Neoplasms
C469	Kaposi’s sarcoma, unspecified	Malignancy	Neoplasms	Yes	C	[Primary group): Neoplasms
C470	Malignant neoplasm of peripheral nerves of head, face and neck	Malignancy	Neoplasms	Yes	C	[Primary group): Neoplasms
C471	Malignant neoplasm of peripheral nerves of upper limb, including shoulder	Malignancy	Neoplasms	Yes	C	[Primary group): Neoplasms
C472	Malignant neoplasm of peripheral nerves of lower limb, including hip	Malignancy	Neoplasms	Yes	C	[Primary group): Neoplasms
C473	Malignant neoplasm of peripheral nerves of thorax	Malignancy	Neoplasms	Yes	C	[Primary group): Neoplasms
C474	Malignant neoplasm of peripheral nerves of abdomen	Malignancy	Neoplasms	Yes	C	[Primary group): Neoplasms
C475	Malignant neoplasm of peripheral nerves of pelvis	Malignancy	Neoplasms	Yes	C	[Primary group): Neoplasms
C476	Malignant neoplasm of peripheral nerves of trunk, unspecified	Malignancy	Neoplasms	Yes	C	[Primary group): Neoplasms
C478	Overlapping malignant lesion of peripheral nerves and autonomic nervous system	Malignancy	Neoplasms	Yes	C	[Primary group): Neoplasms
C479	Malignant neoplasm of peripheral nerves and autonomic nervous system, unspecified	Malignancy	Neoplasms	Yes	C	[Primary group): Neoplasms
C480	Malignant neoplasm of retroperitoneum	Malignancy	Neoplasms	Yes	C	[Primary group): Neoplasms
C481	Malignant neoplasm of specified parts of peritoneum	Malignancy	Neoplasms	Yes	C	[Primary group): Neoplasms
C482	Malignant neoplasm peritoneum unspecfied	Malignancy	Neoplasms	Yes	C	[Primary group): Neoplasms
C488	Overlapping malignant lesion of retroperitoneum and peritoneum	Malignancy	Neoplasms	Yes	C	[Primary group): Neoplasms
C490	Malignant neoplasm of connective and soft tissue of head, face and neck	Malignancy	Neoplasms	Yes	C	[Primary group): Neoplasms
C491	Malignant neoplasm of connective and soft tissue of upper limb, including shoulder	Malignancy	Neoplasms	Yes	C	[Primary group): Neoplasms
C492	Malignant neoplasm of connective and soft tissue of lower limb, including hip	Malignancy	Neoplasms	Yes	C	[Primary group): Neoplasms
C493	Malignant neoplasm of connective and soft tissue of thorax	Malignancy	Neoplasms	Yes	C	[Primary group): Neoplasms
C494	Malignant neoplasm of connective and soft tissue of abdomen	Malignancy	Neoplasms	Yes	C	[Primary group): Neoplasms
C495	Malignant neoplasm of connective and soft tissue of pelvis	Malignancy	Neoplasms	Yes	C	[Primary group): Neoplasms
C496	Malignant neoplasm of connective and soft tissue of trunk, unspecified	Malignancy	Neoplasms	Yes	C	[Primary group): Neoplasms
C498	Overlapping malignant lesion of connective and soft tissue	Malignancy	Neoplasms	Yes	C	[Primary group): Neoplasms
C499	Malignant neoplasm of connective and soft tissue, unspecified	Malignancy	Neoplasms	Yes	C	[Primary group): Neoplasms
C5000	Malignant neoplasm of right nipple and areola	Malignancy	Neoplasms	Yes	C	[Primary group): Neoplasms
C5001	Malignant neoplasm of left nipple and areola	Malignancy	Neoplasms	Yes	C	[Primary group): Neoplasms
C5009	Malignant neoplasm of nipple and areola, unspecified side	Malignancy	Neoplasms	Yes	C	[Primary group): Neoplasms
C5010	Malignant neoplasm of central portion of right breast	Malignancy	Neoplasms	Yes	C	[Primary group): Neoplasms
C5011	Malignant neoplasm of central portion of left breast	Malignancy	Neoplasms	Yes	C	[Primary group): Neoplasms
C5019	Malignant neoplasm of central portion of breast, unspecified side	Malignancy	Neoplasms	Yes	C	[Primary group): Neoplasms
C5020	Malignant neoplasm of upper-inner quadrant of right breast	Malignancy	Neoplasms	Yes	C	[Primary group): Neoplasms
C5021	Malignant neoplasm of upper-inner quadrant of left breast	Malignancy	Neoplasms	Yes	C	[Primary group): Neoplasms
C5029	Malignant neoplasm of upper-inner quadrant of breast, unspecified side	Malignancy	Neoplasms	Yes	C	[Primary group): Neoplasms
C5030	Malignant neoplasm of lower-inner quadrant of right breast	Malignancy	Neoplasms	Yes	C	[Primary group): Neoplasms
C5031	Malignant neoplasm of lower-inner quadrant of left breast	Malignancy	Neoplasms	Yes	C	[Primary group): Neoplasms
C5039	Malignant neoplasm of lower-inner quadrant of breast, unspecified side	Malignancy	Neoplasms	Yes	C	[Primary group): Neoplasms
C5040	Malignant neoplasm of upper-outer quadrant of right breast	Malignancy	Neoplasms	Yes	C	[Primary group): Neoplasms
C5041	Malignant neoplasm of upper-outer quadrant of left breast	Malignancy	Neoplasms	Yes	C	[Primary group): Neoplasms
C5049	Malignant neoplasm of upper-outer quadrant of breast, unspecified side	Malignancy	Neoplasms	Yes	C	[Primary group): Neoplasms
C5050	Malignant neoplasm of lower-outer quadrant of right breast	Malignancy	Neoplasms	Yes	C	[Primary group): Neoplasms
C5051	Malignant neoplasm of lower-outer quadrant of left breast	Malignancy	Neoplasms	Yes	C	[Primary group): Neoplasms
C5059	Malignant neoplasm of lower-outer quadrant of breast, unspecified side	Malignancy	Neoplasms	Yes	C	[Primary group): Neoplasms
C5060	Malignant neoplasm of axillary tail of right breast	Malignancy	Neoplasms	Yes	C	[Primary group): Neoplasms
C5061	Malignant neoplasm of axillary tail of left breast	Malignancy	Neoplasms	Yes	C	[Primary group): Neoplasms
C5069	Malignant neoplasm of axillary tail of breast, unspecified side	Malignancy	Neoplasms	Yes	C	[Primary group): Neoplasms
C5080	Overlapping malignant lesion of right breast	Malignancy	Neoplasms	Yes	C	[Primary group): Neoplasms
C5081	Overlapping malignant lesion of left breast	Malignancy	Neoplasms	Yes	C	[Primary group): Neoplasms
C5089	Overlapping malignant lesion of breast, unspecified side	Malignancy	Neoplasms	Yes	C	[Primary group): Neoplasms
C5090	Malignant neoplasm of right breast, part unspecified	Malignancy	Neoplasms	Yes	C	[Primary group): Neoplasms
C5091	Malignant neoplasm of left breast, part unspecified	Malignancy	Neoplasms	Yes	C	[Primary group): Neoplasms
C5099	Malignant neoplasm of breast, part unspecified, unspecified side	Malignancy	Neoplasms	Yes	C	[Primary group): Neoplasms
C510	Malignant neoplasm of labium majus	Malignancy	Neoplasms	Yes	C	[Primary group): Neoplasms
C511	Malignant neoplasm of labium minus	Malignancy	Neoplasms	Yes	C	[Primary group): Neoplasms
C512	Malignant neoplasm of clitoris	Malignancy	Neoplasms	Yes	C	[Primary group): Neoplasms
C518	Overlapping malignant lesion of vulva	Malignancy	Neoplasms	Yes	C	[Primary group): Neoplasms
C519	Malignant neoplasm of vulva unspecified	Malignancy	Neoplasms	Yes	C	[Primary group): Neoplasms
C52	Malignant neoplasm of vagina	Malignancy	Neoplasms	Yes	C	[Primary group): Neoplasms
C530	Malignant neoplasm of endocervix	Malignancy	Neoplasms	Yes	C	[Primary group): Neoplasms
C531	Malignant neoplasm of exocervix	Malignancy	Neoplasms	Yes	C	[Primary group): Neoplasms
C538	Overlapping malignant lesion of cervix uteri	Malignancy	Neoplasms	Yes	C	[Primary group): Neoplasms
C539	Malignant neoplasm cervix uteri, unspecified	Malignancy	Neoplasms	Yes	C	[Primary group): Neoplasms
C540	Malignant neoplasm of isthmus uteri	Malignancy	Neoplasms	Yes	C	[Primary group): Neoplasms
C541	Malignant neoplasm of endometrium	Malignancy	Neoplasms	Yes	C	[Primary group): Neoplasms
C542	Malignant neoplasm of myometrium	Malignancy	Neoplasms	Yes	C	[Primary group): Neoplasms
C543	Malignant neoplasm of fundus uteri	Malignancy	Neoplasms	Yes	C	[Primary group): Neoplasms
C548	Overlapping malignant lesion of corpus uteri	Malignancy	Neoplasms	Yes	C	[Primary group): Neoplasms
C549	Malignant neoplasm corpus uteri, unspecified	Malignancy	Neoplasms	Yes	C	[Primary group): Neoplasms
C55	Malignant neoplasm of uterus, part unspecified	Malignancy	Neoplasms	Yes	C	[Primary group): Neoplasms
C560	Malignant neoplasm of ovary, unilateral	Malignancy	Neoplasms	Yes	C	[Primary group): Neoplasms
C561	Malignant neoplasm of ovary, bilateral	Malignancy	Neoplasms	Yes	C	[Primary group): Neoplasms
C569	Malignant neoplasm of ovary, not specified whether unilateral or bilateral	Malignancy	Neoplasms	Yes	C	[Primary group): Neoplasms
C5700	Malignant neoplasm of fallopian tube, unilateral	Malignancy	Neoplasms	Yes	C	[Primary group): Neoplasms
C5701	Malignant neoplasm of fallopian tube, bilateral	Malignancy	Neoplasms	Yes	C	[Primary group): Neoplasms
C5709	Malignant neoplasm of fallopian tube, unspecified whether unilateral or bilateral	Malignancy	Neoplasms	Yes	C	[Primary group): Neoplasms
C571	Malignant neoplasm of broad ligament	Malignancy	Neoplasms	Yes	C	[Primary group): Neoplasms
C572	Malignant neoplasm of round ligament	Malignancy	Neoplasms	Yes	C	[Primary group): Neoplasms
C573	Malignant neoplasm of parametrium	Malignancy	Neoplasms	Yes	C	[Primary group): Neoplasms
C574	Malignant neoplasm of uterine adnexa, unspecified	Malignancy	Neoplasms	Yes	C	[Primary group): Neoplasms
C577	Malignant neoplasm of other specified female genital organs	Malignancy	Neoplasms	Yes	C	[Primary group): Neoplasms
C578	Overlapping malignant lesion of female genital organs	Malignancy	Neoplasms	Yes	C	[Primary group): Neoplasms
C579	Malignant neoplasm of female genital organ, unspecified	Malignancy	Neoplasms	Yes	C	[Primary group): Neoplasms
C58	Malignant neoplasm of placenta	Malignancy	Neoplasms	Yes	C	[Primary group): Neoplasms
C600	Malignant neoplasm of prepuce	Malignancy	Neoplasms	Yes	C	[Primary group): Neoplasms
C601	Malignant neoplasm of glans penis	Malignancy	Neoplasms	Yes	C	[Primary group): Neoplasms
C602	Malignant neoplasm of body of penis	Malignancy	Neoplasms	Yes	C	[Primary group): Neoplasms
C608	Overlapping malignant lesion of penis	Malignancy	Neoplasms	Yes	C	[Primary group): Neoplasms
C609	Malignant neoplasm of penis unspecified	Malignancy	Neoplasms	Yes	C	[Primary group): Neoplasms
C61	Malignant neoplasm of prostate	Malignancy	Neoplasms	Yes	C	[Primary group): Neoplasms
C6200	Malignant neoplasm of undescended right testis	Malignancy	Neoplasms	Yes	C	[Primary group): Neoplasms
C6201	Malignant neoplasm of undescended left testis	Malignancy	Neoplasms	Yes	C	[Primary group): Neoplasms
C6209	Malignant neoplasm of undescended testis, unspecified side	Malignancy	Neoplasms	Yes	C	[Primary group): Neoplasms
C6210	Malignant neoplasm of descended right testis	Malignancy	Neoplasms	Yes	C	[Primary group): Neoplasms
C6211	Malignant neoplasm of descended left testis	Malignancy	Neoplasms	Yes	C	[Primary group): Neoplasms
C6219	Malignant neoplasm of descended testis, unspecified side	Malignancy	Neoplasms	Yes	C	[Primary group): Neoplasms
C6290	Malignant neoplasm of right testis, unspecified	Malignancy	Neoplasms	Yes	C	[Primary group): Neoplasms
C6291	Malignant neoplasm of left testis, unspecified	Malignancy	Neoplasms	Yes	C	[Primary group): Neoplasms
C6299	Malignant neoplasm of testis, unspecified, unspecified side	Malignancy	Neoplasms	Yes	C	[Primary group): Neoplasms
C630	Malignant neoplasm of epididymis	Malignancy	Neoplasms	Yes	C	[Primary group): Neoplasms
C631	Malignant neoplasm of spermatic cord	Malignancy	Neoplasms	Yes	C	[Primary group): Neoplasms
C632	Malignant neoplasm of scrotum	Malignancy	Neoplasms	Yes	C	[Primary group): Neoplasms
C637	Malignant neoplasm of other specified male genital organs	Malignancy	Neoplasms	Yes	C	[Primary group): Neoplasms
C638	Overlapping malignant lesion of male genital organs	Malignancy	Neoplasms	Yes	C	[Primary group): Neoplasms
C639	Malignant neoplasm of male genital organ, unspecified	Malignancy	Neoplasms	Yes	C	[Primary group): Neoplasms
C64	Malignant neoplasm of kidney, except renal pelvis	Malignancy	Neoplasms	Yes	C	[Primary group): Neoplasms
C65	Malignant neoplasm of renal pelvis	Malignancy	Neoplasms	Yes	C	[Primary group): Neoplasms
C66	Malignant neoplasm of ureter	Malignancy	Neoplasms	Yes	C	[Primary group): Neoplasms
C670	Malignant neoplasm of trigone of bladder	Malignancy	Neoplasms	Yes	C	[Primary group): Neoplasms
C671	Malignant neoplasm of dome of bladder	Malignancy	Neoplasms	Yes	C	[Primary group): Neoplasms
C672	Malignant neoplasm lateral wall bladder	Malignancy	Neoplasms	Yes	C	[Primary group): Neoplasms
C673	Malignant neoplasm anterior wall bladder	Malignancy	Neoplasms	Yes	C	[Primary group): Neoplasms
C674	Malignant neoplasm of posterior wall of bladder	Malignancy	Neoplasms	Yes	C	[Primary group): Neoplasms
C675	Malignant neoplasm of bladder neck	Malignancy	Neoplasms	Yes	C	[Primary group): Neoplasms
C676	Malignant neoplasm of ureteric orifice	Malignancy	Neoplasms	Yes	C	[Primary group): Neoplasms
C677	Malignant neoplasm of urachus	Malignancy	Neoplasms	Yes	C	[Primary group): Neoplasms
C678	Overlapping malignant lesion of bladder	Malignancy	Neoplasms	Yes	C	[Primary group): Neoplasms
C679	Malignant neoplasm of bladder, unspecified	Malignancy	Neoplasms	Yes	C	[Primary group): Neoplasms
C680	Malignant neoplasm of urethra	Malignancy	Neoplasms	Yes	C	[Primary group): Neoplasms
C681	Malignant neoplasm of paraurethral gland	Malignancy	Neoplasms	Yes	C	[Primary group): Neoplasms
C688	Overlapping malignant lesion of urinary organs	Malignancy	Neoplasms	Yes	C	[Primary group): Neoplasms
C689	Malignant neoplasm urinary organ unspecified	Malignancy	Neoplasms	Yes	C	[Primary group): Neoplasms
C690	Malignant neoplasm of conjunctiva	Malignancy	Neoplasms	Yes	C	[Primary group): Neoplasms
C691	Malignant neoplasm of cornea	Malignancy	Neoplasms	Yes	C	[Primary group): Neoplasms
C692	Malignant neoplasm of retina	Malignancy	Neoplasms	Yes	C	[Primary group): Neoplasms
C693	Malignant neoplasm of choroid	Malignancy	Neoplasms	Yes	C	[Primary group): Neoplasms
C694	Malignant neoplasm of ciliary body	Malignancy	Neoplasms	Yes	C	[Primary group): Neoplasms
C695	Malignant neoplasm lacrimal gland & duct	Malignancy	Neoplasms	Yes	C	[Primary group): Neoplasms
C696	Malignant neoplasm of orbit	Malignancy	Neoplasms	Yes	C	[Primary group): Neoplasms
C698	Overlapping malignant lesion of eye and adnexa	Malignancy	Neoplasms	Yes	C	[Primary group): Neoplasms
C699	Malignant neoplasm of eye unspecified	Malignancy	Neoplasms	Yes	C	[Primary group): Neoplasms
C700	Malignant neoplasm of cerebral meninges	Malignancy	Neoplasms	Yes	C	[Primary group): Neoplasms
C701	Malignant neoplasm of spinal meninges	Malignancy	Neoplasms	Yes	C	[Primary group): Neoplasms
C709	Malignant neoplasm of meninges, unspecified	Malignancy	Neoplasms	Yes	C	[Primary group): Neoplasms
C710	Malignant neoplasm of cerebrum, except lobes and ventricles	Malignancy	Neoplasms	Yes	C	[Primary group): Neoplasms
C711	Malignant neoplasm of frontal lobe	Malignancy	Neoplasms	Yes	C	[Primary group): Neoplasms
C712	Malignant neoplasm of temporal lobe	Malignancy	Neoplasms	Yes	C	[Primary group): Neoplasms
C713	Malignant neoplasm of parietal lobe	Malignancy	Neoplasms	Yes	C	[Primary group): Neoplasms
C714	Malignant neoplasm of occipital lobe	Malignancy	Neoplasms	Yes	C	[Primary group): Neoplasms
C715	Malignant neoplasm of cerebral ventricle	Malignancy	Neoplasms	Yes	C	[Primary group): Neoplasms
C716	Malignant neoplasm of cerebellum	Malignancy	Neoplasms	Yes	C	[Primary group): Neoplasms
C717	Malignant neoplasm of brain stem	Malignancy	Neoplasms	Yes	C	[Primary group): Neoplasms
C718	Overlapping malignant lesion of brain	Malignancy	Neoplasms	Yes	C	[Primary group): Neoplasms
C719	Malignant neoplasm of brain unspecified	Malignancy	Neoplasms	Yes	C	[Primary group): Neoplasms
C720	Malignant neoplasm of spinal cord	Malignancy	Neoplasms	Yes	C	[Primary group): Neoplasms
C721	Malignant neoplasm of cauda equina	Malignancy	Neoplasms	Yes	C	[Primary group): Neoplasms
C722	Malignant neoplasm of olfactory nerve	Malignancy	Neoplasms	Yes	C	[Primary group): Neoplasms
C723	Malignant neoplasm of optic nerve	Malignancy	Neoplasms	Yes	C	[Primary group): Neoplasms
C724	Malignant neoplasm of acoustic nerve	Malignancy	Neoplasms	Yes	C	[Primary group): Neoplasms
C725	Malignant neoplasm of other and unspecified cranial nerves	Malignancy	Neoplasms	Yes	C	[Primary group): Neoplasms
C728	Overlapping malignant lesion of brain and other parts of central nervous system	Malignancy	Neoplasms	Yes	C	[Primary group): Neoplasms
C729	Malignant neoplasm of central nervous system, unspecified	Malignancy	Neoplasms	Yes	C	[Primary group): Neoplasms
C73	Malignant neoplasm of thyroid gland	Malignancy	Neoplasms	Yes	C	[Primary group): Neoplasms
C740	Malignant neoplasm cortex adrenal gland	Malignancy	Neoplasms	Yes	C	[Primary group): Neoplasms
C741	Malignant neoplasm medulla adrenal gland	Malignancy	Neoplasms	Yes	C	[Primary group): Neoplasms
C749	Malignant neoplasm adrenal gland unspecified	Malignancy	Neoplasms	Yes	C	[Primary group): Neoplasms
C750	Malignant neoplasm of parathyroid gland	Malignancy	Neoplasms	Yes	C	[Primary group): Neoplasms
C751	Malignant neoplasm of pituitary gland	Malignancy	Neoplasms	Yes	C	[Primary group): Neoplasms
C752	Malignant neoplasm craniopharyngeal duct	Malignancy	Neoplasms	Yes	C	[Primary group): Neoplasms
C753	Malignant neoplasm of pineal gland	Malignancy	Neoplasms	Yes	C	[Primary group): Neoplasms
C754	Malignant neoplasm of carotid body	Malignancy	Neoplasms	Yes	C	[Primary group): Neoplasms
C755	Malignant neoplasm of aortic body and other paraganglia	Malignancy	Neoplasms	Yes	C	[Primary group): Neoplasms
C758	Malignant neoplasm of pluriglandular involvement, unspecified	Malignancy	Neoplasms	Yes	C	[Primary group): Neoplasms
C759	Malignant neoplasm endocrine gland unspecified	Malignancy	Neoplasms	Yes	C	[Primary group): Neoplasms
C760	Malignant neoplasm of head, face and neck	Malignancy	Neoplasms	Yes	C	[Primary group): Neoplasms
C761	Malignant neoplasm of thorax	Malignancy	Neoplasms	Yes	C	[Primary group): Neoplasms
C762	Malignant neoplasm of abdomen	Malignancy	Neoplasms	Yes	C	[Primary group): Neoplasms
C763	Malignant neoplasm of pelvis	Malignancy	Neoplasms	Yes	C	[Primary group): Neoplasms
C764	Malignant neoplasm of upper limb	Malignancy	Neoplasms	Yes	C	[Primary group): Neoplasms
C765	Malignant neoplasm of lower limb	Malignancy	Neoplasms	Yes	C	[Primary group): Neoplasms
C767	Malignant neoplasm of other ill-defined sites	Malignancy	Neoplasms	Yes	C	[Primary group): Neoplasms
C768	Overlapping malignant lesion of other and ill-defined sites	Malignancy	Neoplasms	Yes	C	[Primary group): Neoplasms
C770	Secondary malignant neoplasm lymph nodes of head, face and neck	Malignancy	Neoplasms	Yes	C	[Primary group): Neoplasms
C771	Secondary malignant neoplasm of intrathoracic lymph nodes	Malignancy	Neoplasms	Yes	C	[Primary group): Neoplasms
C772	Secondary malignant neoplasm of intra-abdominal lymph nodes	Malignancy	Neoplasms	Yes	C	[Primary group): Neoplasms
C773	Secondary malignant neoplasm of axillary and upper limb lymph nodes	Malignancy	Neoplasms	Yes	C	[Primary group): Neoplasms
C774	Secondary malignant neoplasm of inguinal and lower limb lymph nodes	Malignancy	Neoplasms	Yes	C	[Primary group): Neoplasms
C775	Secondary malignant neoplasm of intrapelvic lymph nodes	Malignancy	Neoplasms	Yes	C	[Primary group): Neoplasms
C778	Secondary malignant neoplasm of lymph nodes of multiple regions	Malignancy	Neoplasms	Yes	C	[Primary group): Neoplasms
C779	Secondary malignant neoplasm of lymph node, unspecified	Malignancy	Neoplasms	Yes	C	[Primary group): Neoplasms
C780	Secondary malignant neoplasm of lung	Malignancy	Neoplasms	Yes	C	[Primary group): Neoplasms
C7800	Secondary malignant neoplasm of right lung	Malignancy	Neoplasms	Yes	C	[Primary group): Neoplasms
C7801	Secondary malignant neoplasm of left lung	Malignancy	Neoplasms	Yes	C	[Primary group): Neoplasms
C7809	Secondary malignant neoplasm of lung, unspecified side	Malignancy	Neoplasms	Yes	C	[Primary group): Neoplasms
C781	Secondary malignant neoplasm of mediastinum	Malignancy	Neoplasms	Yes	C	[Primary group): Neoplasms
C782	Secondary malignant neoplasm of pleura	Malignancy	Neoplasms	Yes	C	[Primary group): Neoplasms
C783	Secondary malignant neoplasm of other and unspecified respiratory organs	Malignancy	Neoplasms	Yes	C	[Primary group): Neoplasms
C784	Secondary malignant neoplasm of small intestine	Malignancy	Neoplasms	Yes	C	[Primary group): Neoplasms
C785	Secondary malignant neoplasm of large intestine and rectum	Malignancy	Neoplasms	Yes	C	[Primary group): Neoplasms
C786	Secondary malignant neoplasm of retroperitoneum and peritoneum	Malignancy	Neoplasms	Yes	C	[Primary group): Neoplasms
C787	Secondary malignant neoplasm of liver and intrahepatic bile duct	Malignancy	Neoplasms	Yes	C	[Primary group): Neoplasms
C788	Secondary malignant neoplasm of other and unspecified digestive organs	Malignancy	Neoplasms	Yes	C	[Primary group): Neoplasms
C790	Secondary malignant neoplasm of kidney and renal pelvis	Malignancy	Neoplasms	Yes	C	[Primary group): Neoplasms
C791	Secondary malignant neoplasm of bladder and other and unspecified urinary organs	Malignancy	Neoplasms	Yes	C	[Primary group): Neoplasms
C792	Secondary malignant neoplasm of skin	Malignancy	Neoplasms	Yes	C	[Primary group): Neoplasms
C793	Secondary malignant neoplasm of brain and cerebral meninges	Malignancy	Neoplasms	Yes	C	[Primary group): Neoplasms
C794	Secondary malignant neoplasm of other and unspecified parts of nervous system	Malignancy	Neoplasms	Yes	C	[Primary group): Neoplasms
C795	Secondary malignant neoplasm of bone and bone marrow	Malignancy	Neoplasms	Yes	C	[Primary group): Neoplasms
C796	Secondary malignant neoplasm of ovary	Malignancy	Neoplasms	Yes	C	[Primary group): Neoplasms
C797	Secondary malignant neoplasm of adrenal gland	Malignancy	Neoplasms	Yes	C	[Primary group): Neoplasms
C7980	Secondary malignant neoplasm of breast	Malignancy	Neoplasms	Yes	C	[Primary group): Neoplasms
C7988	Secondary malignant neoplasm of other specified sites	Malignancy	Neoplasms	Yes	C	[Primary group): Neoplasms
C799	Secondary malignant neoplasm, unspecified site	Malignancy	Neoplasms	Yes	C	[Primary group): Neoplasms
C80	Malignant neoplasm without specification of site	Malignancy	Neoplasms	Yes	C	[Primary group): Neoplasms
C800	Malignant neoplasm, primary site unknown, so stated	Malignancy	Neoplasms	Yes	C	[Primary group): Neoplasms
C809	Malignant neoplasm, primary site unspecified	Malignancy	Neoplasms	Yes	C	[Primary group): Neoplasms
C810	Nodular lymphocyte predominant Hodgkin lymphoma	Malignancy	Neoplasms	Yes	C	[Primary group): Neoplasms
C811	Nodular sclerosis (classical) Hodgkin lymphoma	Malignancy	Neoplasms	Yes	C	[Primary group): Neoplasms
C812	Mixed cellularity (classical) Hodgkin lymphoma	Malignancy	Neoplasms	Yes	C	[Primary group): Neoplasms
C813	Lymphocyte depleted (classical) Hodgkin lymphoma	Malignancy	Neoplasms	Yes	C	[Primary group): Neoplasms
C814	Lymphocyte-rich (classical) Hodgkin lymphoma	Malignancy	Neoplasms	Yes	C	[Primary group): Neoplasms
C817	Other (classical) Hodgkin lymphoma	Malignancy	Neoplasms	Yes	C	[Primary group): Neoplasms
C819	Hodgkin lymphoma, unspecified	Malignancy	Neoplasms	Yes	C	[Primary group): Neoplasms
C820	Follicular lymphoma grade I	Malignancy	Neoplasms	Yes	C	[Primary group): Neoplasms
C821	Follicular lymphoma grade II	Malignancy	Neoplasms	Yes	C	[Primary group): Neoplasms
C822	Follicular lymphoma grade III, unspecified	Malignancy	Neoplasms	Yes	C	[Primary group): Neoplasms
C823	Follicular lymphoma grade IIIa	Malignancy	Neoplasms	Yes	C	[Primary group): Neoplasms
C824	Follicular lymphoma grade IIIb	Malignancy	Neoplasms	Yes	C	[Primary group): Neoplasms
C825	Diffuse follicle centre lymphoma	Malignancy	Neoplasms	Yes	C	[Primary group): Neoplasms
C826	Cutaneous follicle centre lymphoma	Malignancy	Neoplasms	Yes	C	[Primary group): Neoplasms
C827	Other types of follicular lymphoma	Malignancy	Neoplasms	Yes	C	[Primary group): Neoplasms
C829	Follicular lymphoma, unspecified	Malignancy	Neoplasms	Yes	C	[Primary group): Neoplasms
C830	Small cell B-cell lymphoma	Malignancy	Neoplasms	Yes	C	[Primary group): Neoplasms
C831	Mantle cell lymphoma	Malignancy	Neoplasms	Yes	C	[Primary group): Neoplasms
C832	Mixed small and large cell (diffuse) Non-Hodgkin’s lymphoma	Malignancy	Neoplasms	Yes	C	[Primary group): Neoplasms
C833	Diffuse large B-cell lymphoma	Malignancy	Neoplasms	Yes	C	[Primary group): Neoplasms
C834	Immunoblastic (diffuse) Non-Hodgkin’s lymphoma	Malignancy	Neoplasms	Yes	C	[Primary group): Neoplasms
C835	Lymphoblastic (diffuse) lymphoma	Malignancy	Neoplasms	Yes	C	[Primary group): Neoplasms
C836	Undifferentiated (diffuse) Non-Hodgkin’s lymphoma	Malignancy	Neoplasms	Yes	C	[Primary group): Neoplasms
C837	Burkitt lymphoma	Malignancy	Neoplasms	Yes	C	[Primary group): Neoplasms
C838	Other non-follicular lymphoma	Malignancy	Neoplasms	Yes	C	[Primary group): Neoplasms
C839	Non-follicular (diffuse) lymphoma, unspecified	Malignancy	Neoplasms	Yes	C	[Primary group): Neoplasms
C840	Mycosis fungoides	Malignancy	Neoplasms	Yes	C	[Primary group): Neoplasms
C841	Sézary disease	Malignancy	Neoplasms	Yes	C	[Primary group): Neoplasms
C844	Peripheral T-cell lymphoma, not elsewhere classified	Malignancy	Neoplasms	Yes	C	[Primary group): Neoplasms
C845	Other mature T/NK-cell lymphomas	Malignancy	Neoplasms	Yes	C	[Primary group): Neoplasms
C846	Anaplastic large cell lymphoma, ALK-positive	Malignancy	Neoplasms	Yes	C	[Primary group): Neoplasms
C847	Anaplastic large cell lymphoma, ALK-negative	Malignancy	Neoplasms	Yes	C	[Primary group): Neoplasms
C848	Cutaneous T-cell lymphoma, unspecified	Malignancy	Neoplasms	Yes	C	[Primary group): Neoplasms
C849	Mature T/NK-cell lymphoma, unspecified	Malignancy	Neoplasms	Yes	C	[Primary group): Neoplasms
C851	B-cell lymphoma, unspecified	Malignancy	Neoplasms	Yes	C	[Primary group): Neoplasms
C852	Mediastinal (thymic) large B-cell lymphoma	Malignancy	Neoplasms	Yes	C	[Primary group): Neoplasms
C857	Other specified types of non-Hodgkin lymphoma	Malignancy	Neoplasms	Yes	C	[Primary group): Neoplasms
C859	Non-Hodgkin lymphoma, unspecified	Malignancy	Neoplasms	Yes	C	[Primary group): Neoplasms
C860	Extranodal NK/T-cell lymphoma, nasal type	Malignancy	Neoplasms	Yes	C	[Primary group): Neoplasms
C861	Hepatosplenic T-cell lymphoma	Malignancy	Neoplasms	Yes	C	[Primary group): Neoplasms
C862	Enteropathy-type (intestinal) T-cell lymphoma	Malignancy	Neoplasms	Yes	C	[Primary group): Neoplasms
C863	Subcutaneous panniculitis-like T-cell lymphoma	Malignancy	Neoplasms	Yes	C	[Primary group): Neoplasms
C864	Blastic NK-cell lymphoma	Malignancy	Neoplasms	Yes	C	[Primary group): Neoplasms
C865	Angioimmunoblastic T-cell lymphoma	Malignancy	Neoplasms	Yes	C	[Primary group): Neoplasms
C866	Primary cutaneous CD30-positive T-cell proliferations	Malignancy	Neoplasms	Yes	C	[Primary group): Neoplasms
C880	Waldenström macroglobulinaemia	Malignancy	Neoplasms	Yes	C	[Primary group): Neoplasms
C8800	Waldenström’s macroglobulinaemia	Malignancy	Neoplasms	Yes	C	[Primary group): Neoplasms
C8808	Other lymphoplasmacytic lymphoma	Malignancy	Neoplasms	Yes	C	[Primary group): Neoplasms
C881	Alpha heavy chain disease	Malignancy	Neoplasms	Yes	C	[Primary group): Neoplasms
C882	Other heavy chain disease	Malignancy	Neoplasms	Yes	C	[Primary group): Neoplasms
C883	Immunoproliferative small intestinal disease	Malignancy	Neoplasms	Yes	C	[Primary group): Neoplasms
C884	Extranodal marginal zone B-cell lymphoma of mucosa-associated lymphoid tissue [MALT-lymphoma]	Malignancy	Neoplasms	Yes	C	[Primary group): Neoplasms
C887	Other malignant immunoproliferative diseases	Malignancy	Neoplasms	Yes	C	[Primary group): Neoplasms
C889	Malignant immunoproliferative disease, unspecified	Malignancy	Neoplasms	Yes	C	[Primary group): Neoplasms
C900	Multiple myeloma	Malignancy	Neoplasms	Yes	C	[Primary group): Neoplasms
C901	Plasma cell leukaemia	Malignancy	Neoplasms	Yes	C	[Primary group): Neoplasms
C902	Extramedullary plasmacytoma	Malignancy	Neoplasms	Yes	C	[Primary group): Neoplasms
C9020	Plasmacytoma of bone	Malignancy	Neoplasms	Yes	C	[Primary group): Neoplasms
C9021	Plasmacytoma of other tissue	Malignancy	Neoplasms	Yes	C	[Primary group): Neoplasms
C903	Solitary plasmacytoma	Malignancy	Neoplasms	Yes	C	[Primary group): Neoplasms
C910	Acute lymphoblastic leukaemia [ALL]	Malignancy	Neoplasms	Yes	C	[Primary group): Neoplasms
C911	Chronic lymphocytic leukaemia of B-cell type	Malignancy	Neoplasms	Yes	C	[Primary group): Neoplasms
C913	Prolymphocytic leukaemia of B-cell type	Malignancy	Neoplasms	Yes	C	[Primary group): Neoplasms
C914	Hairy-cell leukaemia	Malignancy	Neoplasms	Yes	C	[Primary group): Neoplasms
C915	Adult T-cell lymphoma/leukaemia [HTLV-1 associated]	Malignancy	Neoplasms	Yes	C	[Primary group): Neoplasms
C916	Prolymphocytic leukaemia of T-cell type	Malignancy	Neoplasms	Yes	C	[Primary group): Neoplasms
C917	Other lymphoid leukaemia	Malignancy	Neoplasms	Yes	C	[Primary group): Neoplasms
C918	Mature B-cell leukaemia Burkitt-type	Malignancy	Neoplasms	Yes	C	[Primary group): Neoplasms
C919	Lymphoid leukaemia, unspecified	Malignancy	Neoplasms	Yes	C	[Primary group): Neoplasms
C920	Acute myeloblastic leukaemia [AML]	Malignancy	Neoplasms	Yes	C	[Primary group): Neoplasms
C921	Chronic myeloid leukaemia [CML], BCR/ABL-positive	Malignancy	Neoplasms	Yes	C	[Primary group): Neoplasms
C922	Atypical chronic myeloid leukaemia, BCR/ABL-negative	Malignancy	Neoplasms	Yes	C	[Primary group): Neoplasms
C923	Myeloid sarcoma	Malignancy	Neoplasms	Yes	C	[Primary group): Neoplasms
C924	Acute promyelocytic leukaemia [PML]	Malignancy	Neoplasms	Yes	C	[Primary group): Neoplasms
C925	Acute myelomonocytic leukaemia	Malignancy	Neoplasms	Yes	C	[Primary group): Neoplasms
C926	Acute myeloid leukaemia with 11q23-abnormality	Malignancy	Neoplasms	Yes	C	[Primary group): Neoplasms
C927	Other myeloid leukaemia	Malignancy	Neoplasms	Yes	C	[Primary group): Neoplasms
C928	Acute myeloid leukaemia with multilineage dysplasia	Malignancy	Neoplasms	Yes	C	[Primary group): Neoplasms
C929	Myeloid leukaemia, unspecified	Malignancy	Neoplasms	Yes	C	[Primary group): Neoplasms
C930	Acute monoblastic/monocytic leukaemia	Malignancy	Neoplasms	Yes	C	[Primary group): Neoplasms
C931	Chronic myelomonocytic leukaemia	Malignancy	Neoplasms	Yes	C	[Primary group): Neoplasms
C933	Juvenile myelomonocytic leukaemia	Malignancy	Neoplasms	Yes	C	[Primary group): Neoplasms
C937	Other monocytic leukaemia	Malignancy	Neoplasms	Yes	C	[Primary group): Neoplasms
C939	Monocytic leukaemia, unspecified	Malignancy	Neoplasms	Yes	C	[Primary group): Neoplasms
C940	Acute erythroid leukaemia	Malignancy	Neoplasms	Yes	C	[Primary group): Neoplasms
C942	Acute megakaryoblastic leukaemia	Malignancy	Neoplasms	Yes	C	[Primary group): Neoplasms
C943	Mast cell leukaemia	Malignancy	Neoplasms	Yes	C	[Primary group): Neoplasms
C944	Acute panmyelosis with myelofibrosis	Malignancy	Neoplasms	Yes	C	[Primary group): Neoplasms
C945	Acute myelofibrosis	Malignancy	Neoplasms	Yes	C	[Primary group): Neoplasms
C946	Myelodysplastic and myeloproliferative disease, not elsewhere classified	Malignancy	Neoplasms	Yes	C	[Primary group): Neoplasms
C947	Other specified leukaemias	Malignancy	Neoplasms	Yes	C	[Primary group): Neoplasms
C950	Acute leukaemia of unspecified cell type	Malignancy	Neoplasms	Yes	C	[Primary group): Neoplasms
C951	Chronic leukaemia of unspecified cell type	Malignancy	Neoplasms	Yes	C	[Primary group): Neoplasms
C957	Other leukaemia of unspecified cell type	Malignancy	Neoplasms	Yes	C	[Primary group): Neoplasms
C959	Leukaemia, unspecified	Malignancy	Neoplasms	Yes	C	[Primary group): Neoplasms
C960	Multifocal and multisystemic (disseminated) Langerhans-cell histiocytosis [Letterer-Siwe disease]	Malignancy	Neoplasms	Yes	C	[Primary group): Neoplasms
C961	Malignant histiocytosis	Malignancy	Neoplasms	Yes	C	[Primary group): Neoplasms
C962	Malignant mast cell tumour	Malignancy	Neoplasms	Yes	C	[Primary group): Neoplasms
C963	True histiocytic lymphoma	Malignancy	Neoplasms	Yes	C	[Primary group): Neoplasms
C964	Sarcoma of dendritic cells (accessory cells)	Malignancy	Neoplasms	Yes	C	[Primary group): Neoplasms
C965	Multifocal and unisystemic Langerhans-cell histiocytosis	Malignancy	Neoplasms	Yes	C	[Primary group): Neoplasms
C966	Unifocal Langerhans-cell histiocytosis	Malignancy	Neoplasms	Yes	C	[Primary group): Neoplasms
C967	Other specified malignant neoplasms of lymphoid, haematopoietic and related tissue	Malignancy	Neoplasms	Yes	C	[Primary group): Neoplasms
C968	Histiocytic sarcoma	Malignancy	Neoplasms	Yes	C	[Primary group): Neoplasms
C969	Malignant neoplasm of lymphoid, haematopoietic and related tissue, unspecified	Malignancy	Neoplasms	Yes	C	[Primary group): Neoplasms
D010	Carcinoma in situ of colon	Malignancy	Neoplasms	None
D011	Carcinoma in situ of rectosigmoid junction	Malignancy	Neoplasms	None
D012	Carcinoma in situ of rectum	Malignancy	Neoplasms	None
D013	Carcinoma in situ of anus and anal canal	Malignancy	Neoplasms	None
D014	Carcinoma in situ of other and unspecified parts of intestine	Malignancy	Neoplasms	None
D015	Carcinoma in situ of liver, gallbladder and bile ducts	Malignancy	Neoplasms	None
D017	Carcinoma in situ of other specified digestive organs	Malignancy	Neoplasms	None
D019	Carcinoma in situ of digestive organ, unspecified	Malignancy	Neoplasms	None
D020	Carcinoma in situ of larynx	Malignancy	Neoplasms	None
D021	Carcinoma in situ of trachea	Malignancy	Neoplasms	None
D022	Carcinoma in situ of bronchus and lung	Malignancy	Neoplasms	None
D023	Carcinoma in situ of other parts of respiratory system	Malignancy	Neoplasms	None
D024	Carcinoma in situ of respiratory system, unspecified	Malignancy	Neoplasms	None
D030	Melanoma in situ of lip	Malignancy	Neoplasms	None
D031	Melanoma in situ of eyelid, including canthus	Malignancy	Neoplasms	None
D032	Melanoma in situ of ear and external auricular canal	Malignancy	Neoplasms	None
D033	Melanoma in situ of other and unspecified parts of face	Malignancy	Neoplasms	None
D034	Melanoma in situ of scalp and neck	Malignancy	Neoplasms	None
D035	Melanoma in situ of trunk	Malignancy	Neoplasms	None
D036	Melanoma in situ of upper limb, including shoulder	Malignancy	Neoplasms	None
D037	Melanoma in situ of lower limb, including hip	Malignancy	Neoplasms	None
D038	Melanoma in situ of other sites	Malignancy	Neoplasms	None
D039	Melanoma in situ, unspecified	Malignancy	Neoplasms	None
D040	Carcinoma in situ of skin of lip	Malignancy	Neoplasms	None
D041	Carcinoma in situ of skin of eyelid, including canthus	Malignancy	Neoplasms	None
D042	Carcinoma in situ of skin of ear and external auricular canal	Malignancy	Neoplasms	None
D043	Carcinoma in situ of skin of other and unspecified parts of face	Malignancy	Neoplasms	None
D044	Carcinoma in situ of skin of scalp and neck	Malignancy	Neoplasms	None
D045	Carcinoma in situ of skin of trunk	Malignancy	Neoplasms	None
D046	Carcinoma in situ of skin of upper limb, including shoulder	Malignancy	Neoplasms	None
D047	Carcinoma in situ of skin of lower limb, including hip	Malignancy	Neoplasms	None
D048	Carcinoma in situ of skin of other sites	Malignancy	Neoplasms	None
D049	Carcinoma in situ of skin, unspecified	Malignancy	Neoplasms	None
D050	Lobular carcinoma in situ	Malignancy	Neoplasms	None
D0500	Lobular carcinoma in situ of right breast	Malignancy	Neoplasms	None
D0501	Lobular carcinoma in situ of left breast	Malignancy	Neoplasms	None
D0509	Lobular carcinoma in situ of breast, unspecified side	Malignancy	Neoplasms	None
D051	Intraductal carcinoma in situ	Malignancy	Neoplasms	None
D0510	Intraductal carcinoma in situ of right breast	Malignancy	Neoplasms	None
D0511	Intraductal carcinoma in situ of left breast	Malignancy	Neoplasms	None
D0519	Intraductal carcinoma in situ of breast, unspecified side	Malignancy	Neoplasms	None
D057	Other carcinoma in situ of breast	Malignancy	Neoplasms	None
D0570	Other carcinoma in situ of right breast	Malignancy	Neoplasms	None
D0571	Other carcinoma in situ of left breast	Malignancy	Neoplasms	None
D0579	Other carcinoma in situ of breast, unspecified side	Malignancy	Neoplasms	None
D059	Carcinoma in situ of breast, unspecified	Malignancy	Neoplasms	None
D0590	Carcinoma in situ of right breast, unspecified	Malignancy	Neoplasms	None
D0591	Carcinoma in situ of left breast, unspecified	Malignancy	Neoplasms	None
D0599	Carcinoma in situ of breast, unspecified, unspecified side	Malignancy	Neoplasms	None
D060	Carcinoma in situ of endocervix	Malignancy	Neoplasms	None
D061	Carcinoma in situ of exocervix	Malignancy	Neoplasms	None
D067	Carcinoma in situ of other parts of cervix	Malignancy	Neoplasms	None
D069	Carcinoma in situ of cervix, unspecified	Malignancy	Neoplasms	None
D070	Carcinoma in situ of endometrium	Malignancy	Neoplasms	None
D071	Carcinoma in situ of vulva	Malignancy	Neoplasms	None
D072	Carcinoma in situ of vagina	Malignancy	Neoplasms	None
D073	Carcinoma in situ of other and unspecified female genital organs	Malignancy	Neoplasms	None
D074	Carcinoma in situ of penis	Malignancy	Neoplasms	None
D075	Carcinoma in situ of prostate	Malignancy	Neoplasms	None
D076	Carcinoma in situ of other and unspecified male genital organs	Malignancy	Neoplasms	None
D090	Carcinoma in situ of bladder	Malignancy	Neoplasms	None
D091	Carcinoma in situ of other and unspecified urinary organs	Malignancy	Neoplasms	None
D092	Carcinoma in situ of eye	Malignancy	Neoplasms	None
D093	Carcinoma in situ of thyroid and other endocrine glands	Malignancy	Neoplasms	None
D097	Carcinoma in situ of other specified sites	Malignancy	Neoplasms	None
D099	Carcinoma in situ, unspecified	Malignancy	Neoplasms	None
D3701	Neoplasm of uncertain or unknown behaviour of lip	Malignancy	Neoplasms	None
D3702	Neoplasm of uncertain or unknown behaviour of tongue	Malignancy	Neoplasms	None
D37030	Neoplasm of uncertain or unknown behaviour of parotid salivary glands	Malignancy	Neoplasms	None
D37031	Neoplasms of uncertain or unknown behaviour of sublingual salivary glands	Malignancy	Neoplasms	None
D37032	Neoplasm of uncertain or unknown behaviour of submandibular salivary glands	Malignancy	Neoplasms	None
D37039	Neoplasm of uncertain or unknown behaviour of the major salivary glands, unspecified	Malignancy	Neoplasms	None
D3704	Neoplasm of uncertain or unknown behaviour of minor salivary glands	Malignancy	Neoplasms	None
D3705	Neoplasm of uncertain or unknown behaviour of the pharynx	Malignancy	Neoplasms	None
D3708	Neoplasm of uncertain or unknown behaviour of other specified sites of the oral cavity	Malignancy	Neoplasms	None
D371	Neoplasm of uncertain or unknown behaviour of stomach	Malignancy	Neoplasms	None
D372	Neoplasm of uncertain or unknown behaviour of small intestine	Malignancy	Neoplasms	None
D373	Neoplasm of uncertain or unknown behaviour of appendix	Malignancy	Neoplasms	None
D374	Neoplasm of uncertain or unknown behaviour of the colon	Malignancy	Neoplasms	None
D375	Neoplasm of uncertain or unknown behaviour of the rectum	Malignancy	Neoplasms	None
D376	Neoplasm of uncertain or unknown behaviour of liver, gallbladder and bile ducts	Malignancy	Neoplasms	None
D377	Neoplasm of uncertain or unknown behaviour of other digestive organs	Malignancy	Neoplasms	None
D379	Neoplasm of uncertain or unknown behaviour of digestive organ, unspecified	Malignancy	Neoplasms	None
D380	Neoplasm of uncertain or unknown behaviour of larynx	Malignancy	Neoplasms	None
D381	Neoplasm of uncertain or unknown behaviour of trachea, bronchus and lung	Malignancy	Neoplasms	None
D382	Neoplasm of uncertain or unknown behaviour of pleura	Malignancy	Neoplasms	None
D383	Neoplasm of uncertain or unknown behaviour of mediastinum	Malignancy	Neoplasms	None
D384	Neoplasm of uncertain or unknown behaviour of thymus	Malignancy	Neoplasms	None
D385	Neoplasm of uncertain or unknown behaviour of other respiratory organs	Malignancy	Neoplasms	None
D386	Neoplasm of uncertain or unknown behaviour of respiratory organ, unspecified	Malignancy	Neoplasms	None
D390	Neoplasm of uncertain or unknown behaviour of uterus	Malignancy	Neoplasms	None
D391	Neoplasm of uncertain or unknown behaviour of ovary	Malignancy	Neoplasms	None
D392	Neoplasm of uncertain or unknown behaviour of placenta	Malignancy	Neoplasms	None
D397	Neoplasm of uncertain or unknown behaviour of other female genital organs	Malignancy	Neoplasms	None
D399	Neoplasm of uncertain or unknown behaviour of female genital organ, unspecified	Malignancy	Neoplasms	None
D3A0	Benign carcinoid tumors	Malignancy	Neoplasms	None
D400	Neoplasm of uncertain or unknown behaviour of prostate	Malignancy	Neoplasms	None
D401	Neoplasm of uncertain or unknown behaviour of testis	Malignancy	Neoplasms	None
D407	Neoplasm of uncertain or unknown behaviour of other male genital organs	Malignancy	Neoplasms	None
D409	Neoplasm of uncertain or unknown behaviour of male genital organ, unspecified	Malignancy	Neoplasms	None
D410	Neoplasm of uncertain or unknown behaviour of kidney	Malignancy	Neoplasms	None
D411	Neoplasm of uncertain or unknown behaviour of renal pelvis	Malignancy	Neoplasms	None
D412	Neoplasm of uncertain or unknown behaviour of ureter	Malignancy	Neoplasms	None
D413	Neoplasm of uncertain or unknown behaviour of urethra	Malignancy	Neoplasms	None
D414	Neoplasm of uncertain or unknown behaviour of bladder	Malignancy	Neoplasms	None
D417	Neoplasm of uncertain or unknown behaviour of other urinary organs	Malignancy	Neoplasms	None
D419	Neoplasm of uncertain or unknown behaviour of urinary organ, unspecified	Malignancy	Neoplasms	None
D420	Neoplasm of uncertain or unknown behaviour of cerebral meninges	Malignancy	Neoplasms	None
D421	Neoplasm of uncertain or unknown behaviour of spinal meninges	Malignancy	Neoplasms	None
D429	Neoplasm of uncertain or unknown behaviour of meninges, unspecified	Malignancy	Neoplasms	None
D430	Neoplasm of uncertain or unknown behaviour of brain, supratentorial	Malignancy	Neoplasms	Yes	D43	Neoplasms - brain tumor
D431	Neoplasm of uncertain or unknown behaviour of brain, infratentorial	Malignancy	Neoplasms	Yes	D43	Neoplasms - brain tumor
D432	Neoplasm of uncertain or unknown behaviour of brain, unspecified	Malignancy	Neoplasms	Yes	D43	Neoplasms - brain tumor
D433	Neoplasm of uncertain or unknown behaviour of cranial nerves	Malignancy	Neoplasms	Yes	D43	Neoplasms - brain tumor
D434	Neoplasm of uncertain or unknown behaviour of spinal cord	Malignancy	Neoplasms	Yes	D43	Neoplasms - brain tumor
D437	Neoplasm of uncertain or unknown behaviour of other parts of central nervous system	Malignancy	Neoplasms	Yes	D43	Neoplasms - brain tumor
D439	Neoplasm of uncertain or unknown behaviour of central nervous system, unspecified	Malignancy	Neoplasms	Yes	D43	Neoplasms - brain tumor
D440	Neoplasm of uncertain or unknown behaviour of thyroid gland	Malignancy	Neoplasms	None
D441	Neoplasm of uncertain or unknown behaviour of adrenal gland	Malignancy	Neoplasms	None
D442	Neoplasm of uncertain or unknown behaviour of parathyroid gland	Malignancy	Neoplasms	None
D443	Neoplasm of uncertain or unknown behaviour of pituitary gland	Malignancy	Neoplasms	None
D444	Neoplasm of uncertain or unknown behaviour of craniopharyngeal duct	Malignancy	Neoplasms	None
D445	Neoplasm of uncertain or unknown behaviour of pineal gland	Malignancy	Neoplasms	None
D446	Neoplasm of uncertain or unknown behaviour of carotid body	Malignancy	Neoplasms	None
D447	Neoplasm of uncertain or unknown behaviour of aortic body and other paraganglia	Malignancy	Neoplasms	None
D448	Neoplasm of uncertain or unknown behaviour of pluriglandular involvement	Malignancy	Neoplasms	None
D449	Neoplasm of uncertain or unknown behaviour of endocrine gland, unspecified	Malignancy	Neoplasms	None
D45	Polycythaemia vera	Malignancy	Neoplasms	None
D460	Refractory anaemia without ring sideroblasts, so stated	Malignancy	Neoplasms	None
D461	Refractory anaemia with ring sideroblasts	Malignancy	Neoplasms	None
D462	Refractory anaemia with excess of blasts [RAEB]	Malignancy	Neoplasms	None
D463	Refractory anaemia with excess of blasts with transformation	Malignancy	Neoplasms	None
D464	Refractory anaemia, unspecified	Malignancy	Neoplasms	None
D465	Refractory anaemia with multi-lineage dysplasia	Malignancy	Neoplasms	None
D466	Myelodysplastic syndrome with isolated del(5q) chromosomal abnormality	Malignancy	Neoplasms	None
D467	Other myelodysplastic syndromes	Malignancy	Neoplasms	None
D469	Myelodysplastic syndrome, unspecified	Malignancy	Neoplasms	None
D470	Histiocytic and mast cell tumours of uncertain and unknown behaviour	Malignancy	Neoplasms	Yes	D47	[Primary group): Neoplasms
D471	Chronic myeloproliferative disease	Malignancy	Neoplasms	Yes	D47	[Primary group): Neoplasms
D472	Monoclonal gammopathy of undetermined significance (MGUS)	Malignancy	Neoplasms	Yes	D47	[Primary group): Neoplasms
D473	Essential (haemorrhagic) thrombocythaemia	Malignancy	Neoplasms	Yes	D47	[Primary group): Neoplasms
D474	Osteomyelofibrosis	Malignancy	Neoplasms	Yes	D47	[Primary group): Neoplasms
D475	Chronic eosinophilic leukaemia [hypereosinophilic syndrome]	Malignancy	Neoplasms	Yes	D47	[Primary group): Neoplasms
D477	Other specified neoplasms of uncertain or unknown behaviour of lymphoid, haematopoietic and related tissue	Malignancy	Neoplasms	Yes	D47	[Primary group): Neoplasms
D479	Neoplasm of uncertain or unknown behaviour of lymphoid, haematopoietic and related tissue, unspecified	Malignancy	Neoplasms	Yes	D47	[Primary group): Neoplasms
D480	Neoplasm of uncertain or unknown behaviour of bone and articular cartilage	Malignancy	Neoplasms	Yes	D48	[Primary group): Neoplasms
D481	Neoplasm of uncertain or unknown behaviour of connective and other soft tissue	Malignancy	Neoplasms	Yes	D48	[Primary group): Neoplasms
D482	Neoplasm of uncertain or unknown behaviour of peripheral nerves and autonomic nervous system	Malignancy	Neoplasms	Yes	D48	[Primary group): Neoplasms
D483	Neoplasm of uncertain or unknown behaviour of retroperitoneum	Malignancy	Neoplasms	Yes	D48	[Primary group): Neoplasms
D484	Neoplasm of uncertain or unknown behaviour of peritoneum	Malignancy	Neoplasms	Yes	D48	[Primary group): Neoplasms
D485	Neoplasm of uncertain or unknown behaviour of skin	Malignancy	Neoplasms	Yes	D48	[Primary group): Neoplasms
D486	Neoplasm of uncertain or unknown behaviour of breast	Malignancy	Neoplasms	Yes	D48	[Primary group): Neoplasms
D487	Neoplasm of uncertain or unknown behaviour of other specified sites	Malignancy	Neoplasms	Yes	D48	[Primary group): Neoplasms
D489	Neoplasm of uncertain or unknown behaviour, unspecified	Malignancy	Neoplasms	Yes	D48	[Primary group): Neoplasms
D49	Neoplasm of unspecified behavior of digestive system	Malignancy	Neoplasms	None
D550	Anaemia due to glucose-6-phosphate dehydrogenase [G6PD] deficiency	Hematologic or immunologic	Hereditary anemias	Yes	D55	Hereditary or aplastic anemias / coagulation disorders
D551	Anaemia due to other disorders of glutathione metabolism	Hematologic or immunologic	Hereditary anemias	Yes	D55	Hereditary or aplastic anemias / coagulation disorders
D552	Anaemia due to disorders of glycolytic enzymes	Hematologic or immunologic	Hereditary anemias	Yes	D55	Hereditary or aplastic anemias / coagulation disorders
D553	Anaemia due to disorders of nucleotide metabolism	Hematologic or immunologic	Hereditary anemias	Yes	D55	Hereditary or aplastic anemias / coagulation disorders
D558	Other anaemias due to enzyme disorders	Hematologic or immunologic	Hereditary anemias	Yes	D55	Hereditary or aplastic anemias / coagulation disorders
D559	Anaemia due to enzyme disorder, unspecified	Hematologic or immunologic	Hereditary anemias	Yes	D55	Hereditary or aplastic anemias / coagulation disorders
D560	Alpha thalassaemia	Hematologic or immunologic	Hereditary anemias	Yes	D56	Hereditary or aplastic anemias / coagulation disorders
D561	Beta thalassaemia	Hematologic or immunologic	Hereditary anemias	Yes	D56	Hereditary or aplastic anemias / coagulation disorders
D562	Delta-beta thalassaemia	Hematologic or immunologic	Hereditary anemias	Yes	D56	Hereditary or aplastic anemias / coagulation disorders
D563	Thalassaemia trait	Hematologic or immunologic	Hereditary anemias	Yes	D56	Hereditary or aplastic anemias / coagulation disorders
D564	Hereditary persistence of fetal haemoglobin [HPFH]	Hematologic or immunologic	Hereditary anemias	Yes	D56	Hereditary or aplastic anemias / coagulation disorders
D568	Other thalassaemias	Hematologic or immunologic	Hereditary anemias	Yes	D56	Hereditary or aplastic anemias / coagulation disorders
D569	Thalassaemia, unspecified	Hematologic or immunologic	Hereditary anemias	Yes	D56	Hereditary or aplastic anemias / coagulation disorders
D570	Sickle-cell anaemia with crisis	Hematologic or immunologic	Hereditary anemias	Yes	D57	Hereditary or aplastic anemias / coagulation disorders
D571	Sickle-cell anaemia without crisis	Hematologic or immunologic	Hereditary anemias	Yes	D57	Hereditary or aplastic anemias / coagulation disorders
D572	Double heterozygous sickling disorders	Hematologic or immunologic	Hereditary anemias	Yes	D57	Hereditary or aplastic anemias / coagulation disorders
D573	Sickle-cell trait	Hematologic or immunologic	Hereditary anemias	Yes	D57	Hereditary or aplastic anemias / coagulation disorders
D578	Other sickle-cell disorders	Hematologic or immunologic	Hereditary anemias	Yes	D57	Hereditary or aplastic anemias / coagulation disorders
D580	Hereditary spherocytosis	Hematologic or immunologic	Hereditary anemias	Yes	D58	Hereditary or aplastic anemias / coagulation disorders
D581	Hereditary elliptocytosis	Hematologic or immunologic	Hereditary anemias	Yes	D58	Hereditary or aplastic anemias / coagulation disorders
D582	Other haemoglobinopathies	Hematologic or immunologic	Hereditary anemias	Yes	D58	Hereditary or aplastic anemias / coagulation disorders
D588	Other specified hereditary haemolytic anaemias	Hematologic or immunologic	Hereditary anemias	Yes	D58	Hereditary or aplastic anemias / coagulation disorders
D589	Hereditary haemolytic anaemia, unspecified	Hematologic or immunologic	Hereditary anemias	Yes	D58	Hereditary or aplastic anemias / coagulation disorders
D600	Chronic acquired pure red cell aplasia	Hematologic or immunologic	Aplastic anemias	Yes	D60	Hereditary or aplastic anemias / coagulation disorders
D601	Transient acquired pure red cell aplasia	Hematologic or immunologic	Aplastic anemias	Yes	D60	Hereditary or aplastic anemias / coagulation disorders
D608	Other acquired pure red cell aplasias	Hematologic or immunologic	Aplastic anemias	Yes	D60	Hereditary or aplastic anemias / coagulation disorders
D609	Acquired pure red cell aplasia, unspecified	Hematologic or immunologic	Aplastic anemias	Yes	D60	Hereditary or aplastic anemias / coagulation disorders
D610	Constitutional aplastic anaemia	Hematologic or immunologic	Aplastic anemias	Yes	D61	Hereditary or aplastic anemias / coagulation disorders
D611	Drug-induced aplastic anaemia	Hematologic or immunologic	Aplastic anemias	Yes	D61	Hereditary or aplastic anemias / coagulation disorders
D612	Aplastic anaemia due to other external agents	Hematologic or immunologic	Aplastic anemias	Yes	D61	Hereditary or aplastic anemias / coagulation disorders
D613	Idiopathic aplastic anaemia	Hematologic or immunologic	Aplastic anemias	Yes	D61	Hereditary or aplastic anemias / coagulation disorders
D618	Other specified aplastic anaemias	Hematologic or immunologic	Aplastic anemias	Yes	D61	Hereditary or aplastic anemias / coagulation disorders
D619	Aplastic anaemia, unspecified	Hematologic or immunologic	Aplastic anemias	Yes	D61	Hereditary or aplastic anemias / coagulation disorders
D66	Hereditary factor VIII deficiency	Hematologic or immunologic	Coagulation/hemorrhagic	Yes		Hereditary or aplastic anemias / coagulation disorders
D682	Hereditary deficiency of other clotting factors	Hematologic or immunologic	Coagulation/hemorrhagic	Yes		Hereditary or aplastic anemias / coagulation disorders
D694	Other primary thrombocytopenia	Hematologic or immunologic	Coagulation/hemorrhagic	Yes		Hereditary or aplastic anemias / coagulation disorders
D700	Neutropenia	Hematologic or immunologic	Leukopenia	Yes		Neutropenia
D704	Cyclic neutropenia	Hematologic or immunologic	Leukopenia	None
D71	Functional disorders of polymorphonuclear neutrophils	Hematologic or immunologic	Aplastic anemias	None
D720	Genetic anomalies of leukocytes	Hematologic or immunologic	Hereditary immunodeficiency	None
D761	Haemophagocytic lymphohistiocytosis	Hematologic or immunologic	Hemophagocytic Syndromes	Yes		Hemophagocytic Syndromes
D762	Haemophagocytic syndrome, infection-associated	Hematologic or immunologic	Hemophagocytic Syndromes	None
D763	Other histiocytosis syndromes	Hematologic or immunologic	Hemophagocytic Syndromes	None
D800	Hereditary hypogammaglobulinaemia	Hematologic or immunologic	Hereditary immunodeficiency	Yes	D80	Inborn error of immunity
D801	Nonfamilial hypogammaglobulinaemia	Hematologic or immunologic	Hereditary immunodeficiency	Yes	D80	Inborn error of immunity
D802	Selective deficiency of immunoglobulin A [IgA]	Hematologic or immunologic	Hereditary immunodeficiency	Yes	D80	Inborn error of immunity
D803	Selective deficiency of immunoglobulin G [IgG] subclasses	Hematologic or immunologic	Hereditary immunodeficiency	Yes	D80	Inborn error of immunity
D804	Selective deficiency of immunoglobulin M [IgM]	Hematologic or immunologic	Hereditary immunodeficiency	Yes	D80	Inborn error of immunity
D805	Immunodeficiency with increased immunoglobulin M [IgM]	Hematologic or immunologic	Hereditary immunodeficiency	Yes	D80	Inborn error of immunity
D806	Antibody deficiency with near-normal immunoglobulins or with hyperimmunoglobulinaemia	Hematologic or immunologic	Hereditary immunodeficiency	Yes	D80	Inborn error of immunity
D807	Transient hypogammaglobulinaemia of infancy	Hematologic or immunologic	Hereditary immunodeficiency	Yes	D80	Inborn error of immunity
D808	Other immunodeficiencies with predominantly antibody defects	Hematologic or immunologic	Hereditary immunodeficiency	Yes	D80	Inborn error of immunity
D809	Immunodeficiency with predominantly antibody defects, unspecified	Hematologic or immunologic	Hereditary immunodeficiency	Yes	D80	Inborn error of immunity
D810	Severe combined immunodeficiency [SCID] with reticular dysgenesis	Hematologic or immunologic	Hereditary immunodeficiency	Yes	D81	Inborn error of immunity
D811	Severe combined immunodeficiency [SCID] with low T- and B-cell numbers	Hematologic or immunologic	Hereditary immunodeficiency	Yes	D81	Inborn error of immunity
D812	Severe combined immunodeficiency [SCID] with low or normal B-cell numbers	Hematologic or immunologic	Hereditary immunodeficiency	Yes	D81	Inborn error of immunity
D813	Adenosine deaminase [ADA] deficiency	Hematologic or immunologic	Hereditary immunodeficiency	Yes	D81	Inborn error of immunity
D814	Nezelof’s syndrome	Hematologic or immunologic	Hereditary immunodeficiency	Yes	D81	Inborn error of immunity
D815	Purine nucleoside phosphorylase [PNP] deficiency	Hematologic or immunologic	Hereditary immunodeficiency	Yes	D81	Inborn error of immunity
D816	Major histocompatibility complex class I deficiency	Hematologic or immunologic	Hereditary immunodeficiency	Yes	D81	Inborn error of immunity
D817	Major histocompatibility complex class II deficiency	Hematologic or immunologic	Hereditary immunodeficiency	Yes	D81	Inborn error of immunity
D818	Other combined immunodeficiencies	Hematologic or immunologic	Hereditary immunodeficiency	Yes	D81	Inborn error of immunity
D819	Combined immunodeficiency, unspecified	Hematologic or immunologic	Hereditary immunodeficiency	Yes	D81	Inborn error of immunity
D820	Wiskott-Aldrich syndrome	Hematologic or immunologic	Hereditary immunodeficiency	Yes	D82	Inborn error of immunity
D821	Di George’s syndrome	Hematologic or immunologic	Hereditary immunodeficiency	Yes	D82	Inborn error of immunity
D822	Immunodeficiency with short-limbed stature	Hematologic or immunologic	Hereditary immunodeficiency	Yes	D82	Inborn error of immunity
D823	Immunodeficiency following hereditary defective response to Epstein-Barr virus	Hematologic or immunologic	Hereditary immunodeficiency	Yes	D82	Inborn error of immunity
D824	Hyperimmunoglobulin E [IgE] syndrome	Hematologic or immunologic	Hereditary immunodeficiency	Yes	D82	Inborn error of immunity
D828	Immunodeficiency associated with other specified major defects	Hematologic or immunologic	Hereditary immunodeficiency	Yes	D82	Inborn error of immunity
D829	Immunodeficiency associated with major defect, unspecified	Hematologic or immunologic	Hereditary immunodeficiency	Yes	D82	Inborn error of immunity
D830	Common variable immunodeficiency with predominant abnormalities of B-cell numbers and function	Hematologic or immunologic	Hereditary immunodeficiency	None
D831	Common variable immunodeficiency with predominant immunoregulatory T-cell disorders	Hematologic or immunologic	Hereditary immunodeficiency	None
D832	Common variable immunodeficiency with autoantibodies to B- or T-cells	Hematologic or immunologic	Hereditary immunodeficiency	None
D838	Other common variable immunodeficiencies	Hematologic or immunologic	Hereditary immunodeficiency	None
D839	Common variable immunodeficiency, unspecified	Hematologic or immunologic	Hereditary immunodeficiency	None
D840	Lymphocyte function antigen-1 [LFA-1] defect	Hematologic or immunologic	Hereditary immunodeficiency	Yes	D84	Inborn error of immunity
D841	Defects in the complement system	Metabolic	Other metabolic disorders	Yes	D84	Hematologic or immunologic - Inborn error of immunity
D848	Other specified immunodeficiencies	Hematologic or immunologic	Hereditary immunodeficiency	Yes	D84	Inborn error of immunity
D849	Immunodeficiency, unspecified	Hematologic or immunologic	Hereditary immunodeficiency	Yes	D84	Inborn error of immunity
D85	Sarcoid myocarditis	Hematologic or immunologic	Hereditary immunodeficiency	None
D860	Sarcoidosis of lung	Hematologic or immunologic	Sarcoidosis	None
D861	Sarcoidosis of lymph nodes	Hematologic or immunologic	Sarcoidosis	None
D862	Sarcoidosis of lung with sarcoidosis of lymph nodes	Hematologic or immunologic	Sarcoidosis	None
D863	Sarcoidosis of skin	Hematologic or immunologic	Sarcoidosis	None
D868	Sarcoidosis of other and combined sites	Hematologic or immunologic	Sarcoidosis	None
D869	Sarcoidosis, unspecified	Hematologic or immunologic	Sarcoidosis	None
D87	Not found	Hematologic or immunologic	Hereditary immunodeficiency	None
D88	Not found	Hematologic or immunologic	Hereditary immunodeficiency	None
D89	Other disorders involving the immune mechanism, not elsewhere classified	Hematologic or immunologic	Hereditary immunodeficiency	None
D890	Polyclonal hypergammaglobulinaemia	Hematologic or immunologic	Hereditary immunodeficiency	None
D891	Cryoglobulinaemia	Hematologic or immunologic	Hereditary immunodeficiency	None
D892	Hypergammaglobulinaemia, unspecified	Hematologic or immunologic	Hereditary immunodeficiency	None
D893	Immune reconstitution syndrome	Hematologic or immunologic	Hereditary immunodeficiency	None
D898	Other specified disorders involving the immune mechanism, not elsewhere classified	Hematologic or immunologic	Hereditary immunodeficiency	None
D899	Disorder involving the immune mechanism, unspecified	Hematologic or immunologic	Hereditary immunodeficiency	None
E009	Congenital iodine-deficiency syndrome, unspecified	Metabolic	Endocrine disorders	None
E222	Syndrome of inappropriate secretion of antidiuretic hormone	Metabolic	Endocrine disorders	Yes		[Primary group): - Endocrine disorders
E230	Hypopituitarism	Metabolic	Endocrine disorders	Yes		[Primary group): - Endocrine disorders
E232	Diabetes insipidus	Metabolic	Endocrine disorders	Yes		[Primary group): - Endocrine disorders
E233	Hypothalamic dysfunction, not elsewhere classified	Metabolic	Endocrine disorders	None
E237	Disorder of pituitary gland, unspecified	Metabolic	Endocrine disorders	None
E240	Pituitary-dependent Cushing’s disease	Metabolic	Endocrine disorders	None
E242	Drug-induced Cushing’s syndrome	Metabolic	Endocrine disorders	None
E243	Ectopic ACTH syndrome	Metabolic	Endocrine disorders	None
E248	Other Cushing’s syndrome	Metabolic	Endocrine disorders	None
E249	Cushing’s syndrome, unspecified	Metabolic	Endocrine disorders	None
E250	Congenital adrenogenital disorders associated with enzyme deficiency	Metabolic	Endocrine disorders	Yes		[Primary group): - Endocrine disorders
E258	Other adrenogenital disorders	Metabolic	Endocrine disorders	None
E259	Adrenogenital disorder, unspecified	Metabolic	Endocrine disorders	None
E268	Other hyperaldosteronism	Metabolic	Endocrine disorders	Yes		[Primary group): - Endocrine disorders
E318	Other polyglandular dysfunction	Metabolic	Endocrine disorders	None
E319	Polyglandular dysfunction, unspecified	Metabolic	Endocrine disorders	None
E343	Short stature, not elsewhere classified	Other Congenital or Genetic Defect	Bone and join anomalies	None
E700	Classical phenylketonuria	Metabolic	Amino acid metabolism	None
E702	Disorders of tyrosine metabolism	Metabolic	Amino acid metabolism	None
E703	Albinism	Metabolic	Amino acid metabolism	Yes		Included in CMC group, but not assigned a specific category
E704	Disorders of histidine metabolism	Metabolic	Amino acid metabolism	None
E708	Other disorders of aromatic amino-acid metabolism	Metabolic	Amino acid metabolism	None
E710	Maple-syrup-urine disease	Metabolic	Amino acid metabolism	Yes		[Primary group): - Metabolic disorders
E711	Other disorders of branched-chain amino-acid metabolism	Metabolic	Amino acid metabolism	Yes		[Primary group): - Metabolic disorders
E712	Disorder of branched-chain amino-acid metabolism, unspecified	Metabolic	Amino acid metabolism	None
E713	Disorders of fatty-acid metabolism	Metabolic	Amino acid metabolism	Yes		[Primary group): - Metabolic disorders
E714	Disorders of carnitine metabolism	Metabolic	Amino acid metabolism	None
E715	Peroxisomal disorders	Metabolic	Amino acid metabolism	None
E720	Disorders of amino-acid transport	Metabolic	Amino acid metabolism	None
E721	Disorders of sulfur-bearing amino-acid metabolism	Metabolic	Amino acid metabolism	Yes		[Primary group): - Metabolic disorders
E722	Disorders of urea cycle metabolism	Metabolic	Amino acid metabolism	Yes		[Primary group): - Metabolic disorders
E723	Disorders of lysine and hydroxylysine metabolism	Metabolic	Amino acid metabolism	Yes		[Primary group): - Metabolic disorders
E724	Disorders of ornithine metabolism	Metabolic	Amino acid metabolism	None
E728	Other specified disorders of amino-acid metabolism	Metabolic	Amino acid metabolism	None
E729	Disorder of amino-acid metabolism, unspecified	Metabolic	Amino acid metabolism	None
E740	Glycogen storage disease	Metabolic	Carbohydrate metabolism	Yes		[Primary group): - Metabolic disorders
E741	Disorders of fructose metabolism	Metabolic	Carbohydrate metabolism	None
E742	Disorders of galactose metabolism	Metabolic	Carbohydrate metabolism	Yes		[Primary group): - Metabolic disorders
E743	Other disorders of intestinal carbohydrate absorption	Metabolic	Carbohydrate metabolism	None
E744	Disorders of pyruvate metabolism and gluconeogenesis	Metabolic	Carbohydrate metabolism	None
E748	Other specified disorders of carbohydrate metabolism	Metabolic	Carbohydrate metabolism	None
E749	Disorder of carbohydrate metabolism, unspecified	Metabolic	Carbohydrate metabolism	None
E750	GM2 gangliosidosis	Metabolic	Lipid metabolism	Yes	E75	Neurologic and Neuromuscular - Neurodegenerative diseases
E751	Other gangliosidosis	Neurologic and Neuromuscular	CNS degeneration and diseases	Yes	E75	Neurodegenerative diseases
E752	Other sphingolipidosis	Neurologic and Neuromuscular	CNS degeneration and diseases	Yes	E75	Neurodegenerative diseases
E753	Sphingolipidosis, unspecified	Neurologic and Neuromuscular	CNS degeneration and diseases	Yes	E75	Neurodegenerative diseases
E754	Neuronal ceroid lipofuscinosis	Neurologic and Neuromuscular	CNS degeneration and diseases	Yes	E75	Neurodegenerative diseases
E755	Other lipid storage disorders	Neurologic and Neuromuscular	CNS degeneration and diseases	Yes	E75	Neurodegenerative diseases
E756	Lipid storage disorder, unspecified	Neurologic and Neuromuscular	CNS degeneration and diseases	Yes	E75	Neurodegenerative diseases
E760	Mucopolysaccharidosis, type I	Metabolic	Storage disorder	None
E761	Mucopolysaccharidosis, type II	Metabolic	Storage disorder	None
E762	Other mucopolysaccharidoses	Metabolic	Storage disorder	None
E763	Mucopolysaccharidosis, unspecified	Metabolic	Storage disorder	None
E770	Defects in post-translational modification of lysosomal enzymes	Metabolic	Lipid metabolism	None
E771	Defects in glycoprotein degradation	Metabolic	Lipid metabolism	None
E780	Pure hypercholesterolaemia	Metabolic	Lipid metabolism	None
E781	Pure hyperglyceridaemia	Metabolic	Lipid metabolism	Yes		[Primary group): - Metabolic disorders
E782	Mixed hyperlipidaemia	Metabolic	Lipid metabolism	None
E783	Hyperchylomicronaemia	Metabolic	Lipid metabolism	None
E784	Other hyperlipidaemia	Metabolic	Lipid metabolism	None
E785	Hyperlipidaemia, unspecified	Metabolic	Lipid metabolism	None
E786	Lipoprotein deficiency	Metabolic	Lipid metabolism	None
E787	Not found (2019)	Metabolic	Lipid metabolism	None
E788	Other disorders of lipoprotein metabolism	Metabolic	Lipid metabolism	None
E789	Disorder of lipoprotein metabolism, unspecified	Metabolic	Lipid metabolism	None
E791	Lesch-Nyhan syndrome	Metabolic	Other metabolic disorders	None
E798	Other disorders of purine and pyrimidine metabolism	Metabolic	Other metabolic disorders	None
E804	Gilbert’s syndrome	Metabolic	Other metabolic disorders	None
E805	Crigler-Najjar syndrome	Metabolic	Other metabolic disorders	None
E806	Other disorders of bilirubin metabolism	Metabolic	Other metabolic disorders	Yes		[Primary group): - Metabolic disorders
E807	Disorder of bilirubin metabolism, unspecified	Metabolic	Other metabolic disorders	Yes		[Primary group): - Metabolic disorders
E830	Disorders of copper metabolism	Metabolic	Other metabolic disorders	None
E831	Disorders of iron metabolism	Metabolic	Other metabolic disorders	None
E833	Disorders of phosphorus metabolism and phosphatases	Metabolic	Other metabolic disorders	Yes		[Primary group): - Metabolic disorders
E834	Disorders of magnesium metabolism	Metabolic	Other metabolic disorders	Yes		[Primary group): - Metabolic disorders
E840	Cystic fibrosis with pulmonary manifestations	Respiratory	Cystic fibrosis	Yes	E84	Cystic fibrosis
E841	Cystic fibrosis with intestinal manifestations	Respiratory	Cystic fibrosis	Yes	E84	Cystic fibrosis
E848	Cystic fibrosis with other manifestations	Respiratory	Cystic fibrosis	Yes	E84	Cystic fibrosis
E849	Cystic fibrosis, unspecified	Respiratory	Cystic fibrosis	Yes	E84	Cystic fibrosis
E850	Non-neuropathic heredofamilial amyloidosis	Metabolic	Storage disorder	None
E851	Neuropathic heredofamilial amyloidosis	Metabolic	Storage disorder	None
E852	Heredofamilial amyloidosis, unspecified	Metabolic	Storage disorder	None
E853	Secondary systemic amyloidosis	Metabolic	Storage disorder	None
E854	Organ-limited amyloidosis	Metabolic	Storage disorder	None
E858	Other amyloidosis	Metabolic	Storage disorder	None
E859	Amyloidosis, unspecified	Metabolic	Storage disorder	None
E880	Disorders of plasma-protein metabolism, not elsewhere classified	Metabolic	Other metabolic disorders	Yes	E88	[Primary group): - Metabolic disorders
E881	Lipodystrophy, not elsewhere classified	Metabolic	Lipid metabolism	Yes	E88	[Primary group): - Metabolic disorders
E888	Other specified metabolic disorders	Metabolic	Lipid metabolism	Yes	E88	[Primary group): - Metabolic disorders
F710	Moderate mental retardation with the statement of no, or minimal, impairment of behaviour	Neurologic and Neuromuscular	Mental retardation	None
F711	Moderate mental retardation, significant impairment of behaviour requiring attention or treatment	Neurologic and Neuromuscular	Mental retardation	None
F718	Moderate mental retardation, other impairments of behaviour	Neurologic and Neuromuscular	Mental retardation	None
F719	Moderate mental retardation without mention of impairment of behaviour	Neurologic and Neuromuscular	Mental retardation	None
F720	Severe mental retardation with the statement of no, or minimal, impairment of behaviour	Neurologic and Neuromuscular	Mental retardation	None
F721	Severe mental retardation, significant impairment of behaviour requiring attention or treatment	Neurologic and Neuromuscular	Mental retardation	None
F728	Severe mental retardation, other impairments of behaviour	Neurologic and Neuromuscular	Mental retardation	None
F729	Severe mental retardation without mention of impairment of behaviour	Neurologic and Neuromuscular	Mental retardation	None
F730	Profound mental retardation with the statement of no, or minimal, impairment of behaviour	Neurologic and Neuromuscular	Mental retardation	None
F731	Profound mental retardation, significant impairment of behaviour requiring attention or treatment	Neurologic and Neuromuscular	Mental retardation	None
F738	Profound mental retardation, other impairments of behaviour	Neurologic and Neuromuscular	Mental retardation	None
F739	Profound mental retardation without mention of impairment of behaviour	Neurologic and Neuromuscular	Mental retardation	None
F842	Rett’s syndrome	Neurologic and Neuromuscular	CNS degeneration and diseases	None
G10	Huntington’s disease	Neurologic and Neuromuscular	Movement diseases	None
G111	Early-onset cerebellar ataxia	Neurologic and Neuromuscular	CNS degeneration and diseases	None
G112	Late-onset cerebellar ataxia	Neurologic and Neuromuscular	CNS degeneration and diseases	None
G113	Cerebellar ataxia with defective DNA repair	Neurologic and Neuromuscular	CNS degeneration and diseases	None
G114	Hereditary spastic paraplegia	Neurologic and Neuromuscular	CNS degeneration and diseases	None
G118	Other hereditary ataxias	Neurologic and Neuromuscular	CNS degeneration and diseases	None
G119	Hereditary ataxia, unspecified	Neurologic and Neuromuscular	CNS degeneration and diseases	None
G120	Infantile spinal muscular atrophy, type I [Werdnig-Hoffman]	Neurologic and Neuromuscular	CNS degeneration and diseases	Yes		Neurodegenerative diseases
G121	Other inherited spinal muscular atrophy	Neurologic and Neuromuscular	CNS degeneration and diseases	None
G122	Motor neuron disease	Neurologic and Neuromuscular	CNS degeneration and diseases	None
G128	Other spinal muscular atrophies and related syndromes	Neurologic and Neuromuscular	CNS degeneration and diseases	None
G129	Spinal muscular atrophy, unspecified	Neurologic and Neuromuscular	CNS degeneration and diseases	None
G20	Parkinson’s disease	Neurologic and Neuromuscular	Movement diseases	None
G210	Malignant neuroleptic syndrome	Neurologic and Neuromuscular	Movement diseases	None
G2111	Neuroleptic induced parkinsonism	Neurologic and Neuromuscular	Movement diseases	None
G2119	Other drug induced secondary parkinsonism	Neurologic and Neuromuscular	Movement diseases	None
G218	Other secondary parkinsonism	Neurologic and Neuromuscular	Movement diseases	None
G230	Hallervorden-Spatz disease	Neurologic and Neuromuscular	Movement diseases	None
G231	Progressive supranuclear ophthalmoplegia [Steele-Richardson-Olszewski]	Neurologic and Neuromuscular	Movement diseases	None
G232	Multiple system atrophy, parkinsonian type [MSA-P]	Neurologic and Neuromuscular	Movement diseases	None
G238	Other specified degenerative diseases of basal ganglia	Neurologic and Neuromuscular	Movement diseases	None
G2402	Drug induced acute dystonia	Neurologic and Neuromuscular	Movement diseases	None
G248	Other dystonia	Neurologic and Neuromuscular	Movement diseases	Yes		Movement disorders
G253	Myoclonus	Neurologic and Neuromuscular	Movement diseases	Yes		Movement disorders
G254	Drug-induced chorea	Neurologic and Neuromuscular	Movement diseases	None
G255	Other chorea	Neurologic and Neuromuscular	Movement diseases	None
G2581	Restless legs syndrome	Neurologic and Neuromuscular	Movement diseases	Yes	G258	Movement disorders
G2582	Stiff-man syndrome	Neurologic and Neuromuscular	Movement diseases	Yes	G258	Movement disorders
G2583	Benign shuddering attacks	Neurologic and Neuromuscular	Movement diseases	Yes	G258	Movement disorders
G2589	Other specified extrapyramidal and movement disorders	Neurologic and Neuromuscular	Movement diseases	Yes	G258	Movement disorders
G259	Extrapyramidal and movement disorder, unspecified	Neurologic and Neuromuscular	Movement diseases	Yes		Movement disorders
G3101	Progressive isolated aphasia [Mesulam]	Neurologic and Neuromuscular	CNS degeneration and diseases	None
G3109	Other frontotemporal neurocognitive disorder	Neurologic and Neuromuscular	CNS degeneration and diseases	None
G318	Other specified degenerative diseases of nervous system	Neurologic and Neuromuscular	CNS degeneration and diseases	Yes		Neurodegenerative diseases
G3189	Other specified degenerative diseases of nervous system	Neurologic and Neuromuscular	CNS degeneration and diseases	Yes	G318	Neurodegenerative diseases
G319	Degenerative disease of nervous system, unspecified	Neurologic and Neuromuscular	CNS degeneration and diseases	Yes		Neurodegenerative diseases
G3289	Other specified degenerative disorders of nervous system in diseases classified elsewhere	Neurologic and Neuromuscular	CNS degeneration and diseases	None
G371	Central demyelination of corpus callosum	Neurologic and Neuromuscular	Other disorders of CNS	None
G372	Central pontine myelinolysis	Neurologic and Neuromuscular	Other disorders of CNS	None
G378	Other specified demyelinating diseases of central nervous system	Neurologic and Neuromuscular	Other disorders of CNS	None
G4011	Localization-related (focal) (partial) symptomatic epilepsy and epileptic syndromes with simple partial seizures, intractable	Neurologic and Neuromuscular	Epilepsy	Yes	G401	Epilepsy syndrome
G4021	Localization-related (focal) (partial) symptomatic epilepsy and epileptic syndromes with complex partial seizures, intractable	Neurologic and Neuromuscular	Epilepsy	Yes	G402	Epilepsy syndrome
G40301	Generalized idiopathic epilepsy and epileptic syndromes, not intractable, with status epilepticus	Neurologic and Neuromuscular	Epilepsy	Yes	G403	Epilepsy syndrome
G40311	Generalized idiopathic epilepsy and epileptic syndromes, intractable, with status epilepticus	Neurologic and Neuromuscular	Epilepsy	Yes	G403	Epilepsy syndrome
G4041	Other generalized epilepsy and epileptic syndromes, intractable	Neurologic and Neuromuscular	Epilepsy	Yes	G404	Epilepsy syndrome
G40804	Other epilepsy, intractable, without status epilepticus	Neurologic and Neuromuscular	Epilepsy	Yes	G408	Epilepsy syndrome
G40911	Epilepsy, unspecified, intractable, with status epilepticus	Neurologic and Neuromuscular	Epilepsy	Yes	G409	Epilepsy syndrome
G40919	Epilepsy, unspecified, intractable, without status epilepticus	Neurologic and Neuromuscular	Epilepsy	Yes	G409	Epilepsy syndrome
G4735	Congenital central alveolar hypoventilation syndrome	Respiratory	Chronic respiratory diseases	Yes	G473	Congenital hypoventilation syndromes
G710	Muscular dystrophy	Neurologic and Neuromuscular	Muscular dystrophies and myopathies	Yes	G71	Neurodegenerative diseases
G711	Myotonic disorders	Neurologic and Neuromuscular	Muscular dystrophies and myopathies	Yes	G71	Neurodegenerative diseases
G712	Congenital myopathies	Neurologic and Neuromuscular	Muscular dystrophies and myopathies	Yes	G71	Neurodegenerative diseases
G713	Mitochondrial myopathy, not elsewhere classified	Neurologic and Neuromuscular	Muscular dystrophies and myopathies	Yes	G71	Neurodegenerative diseases
G718	Other primary disorders of muscles	Neurologic and Neuromuscular	Muscular dystrophies and myopathies	Yes	G71	Neurodegenerative diseases
G719	Primary disorder of muscle, unspecified	Neurologic and Neuromuscular	Muscular dystrophies and myopathies	Yes	G71	Neurodegenerative diseases
G720	Drug-induced myopathy	Neurologic and Neuromuscular	Muscular dystrophies and myopathies	None
G721	Alcoholic myopathy	Neurologic and Neuromuscular	Muscular dystrophies and myopathies	None
G722	Myopathy due to other toxic agents	Neurologic and Neuromuscular	Muscular dystrophies and myopathies	None
G723	Periodic paralysis	Neurologic and Neuromuscular	Muscular dystrophies and myopathies	None
G724	Inflammatory myopathy, not elsewhere classified	Neurologic and Neuromuscular	Muscular dystrophies and myopathies	None
G728	Other specified myopathies	Neurologic and Neuromuscular	Muscular dystrophies and myopathies	None
G729	Myopathy, unspecified	Neurologic and Neuromuscular	Muscular dystrophies and myopathies	None
G800	Spastic quadriplegic cerebral palsy	Neurologic and Neuromuscular	Infantile cerebral palsy	None
G801	Spastic diplegic cerebral palsy	Neurologic and Neuromuscular	Infantile cerebral palsy	None
G802	Spastic hemiplegic cerebral palsy	Neurologic and Neuromuscular	Infantile cerebral palsy	None
G803	Dyskinetic cerebral palsy	Neurologic and Neuromuscular	Infantile cerebral palsy	None
G804	Ataxic cerebral palsy	Neurologic and Neuromuscular	Infantile cerebral palsy	None
G808	Other cerebral palsy	Neurologic and Neuromuscular	Infantile cerebral palsy	None
G809	Cerebral palsy, unspecified	Neurologic and Neuromuscular	Infantile cerebral palsy	None
G8190	Hemiplegia of unspecified type of dominant side	Neurologic and Neuromuscular	Other disorders of CNS	None
G8250	Quadriplegia, unspecified	Neurologic and Neuromuscular	Other disorders of CNS	None
G82510	Quadriplegia, unspecified type, complete, at cervical spine level C1 to C4	Neurologic and Neuromuscular	Other disorders of CNS	None
G82511	Quadriplegia, unspecified type, complete, at cervical spine level C5 to C7	Neurologic and Neuromuscular	Other disorders of CNS	None
G8252	Quadriplegia, C1-C4 incomplete	Neurologic and Neuromuscular	Other disorders of CNS	None
G8253	Quadriplegia, C5-C7 complete	Neurologic and Neuromuscular	Other disorders of CNS	None
G8254	Quadriplegia, C5-C7 incomplete	Neurologic and Neuromuscular	Other disorders of CNS	None
G8290	Not found	Neurologic and Neuromuscular	Other disorders of CNS	None
G834	Cauda equina syndrome	Renal and Urologic	Chronic bladder diseases	None
G835	Locked-in syndrome	Neurologic and Neuromuscular	Other disorders of CNS	None
G839	Paralytic syndrome, unspecified	Neurologic and Neuromuscular	Other disorders of CNS	None
G901	Familial dysautonomia [Riley-Day]	Neurologic and Neuromuscular	Brain and spinal cord malformations	None
G909	Disorder of autonomic nervous system, unspecified	Neurologic and Neuromuscular	CNS degeneration and diseases	None
G911	Obstructive hydrocephalus	Neurologic and Neuromuscular	CNS degeneration and diseases	Yes		Other neurological disorders
G931	Anoxic brain damage, not elsewhere classified	Neurologic and Neuromuscular	Other disorders of CNS	Yes		Other neurological disorders
G935	Compression of brain	Neurologic and Neuromuscular	Other disorders of CNS	Yes		Other neurological disorders
G938	Other specified disorders of brain	Neurologic and Neuromuscular	CNS degeneration and diseases	Yes		Other neurological disorders
G939	Disorder of brain, unspecified	Neurologic and Neuromuscular	CNS degeneration and diseases	None
G94	Other disorders of brain in diseases classified elsewhere	Neurologic and Neuromuscular	CNS degeneration and diseases	Yes		Other neurological disorders
G9519	Other vascular myelopathies	Neurologic and Neuromuscular	CNS degeneration and diseases	None
G9589	Other specified diseases of spinal cord	Neurologic and Neuromuscular	CNS degeneration and diseases	Yes	G958	Other neurological disorders
H498	Other paralytic strabismus	Metabolic	Other metabolic disorders	None
I270	Primary pulmonary hypertension	Cardiovascular	Other	Yes		Respiratory - Primary lung disease
I271	Kyphoscoliotic heart disease	Cardiovascular	Other	None
I272	Other secondary pulmonary hypertension	Cardiovascular	Other	Yes		Respiratory - Primary lung disease
I2781	Cor pulmonale (chronic)	Cardiovascular	Other	None
I2782	Chronic pulmonary embolism	Respiratory	Chronic respiratory diseases	None
I2789	Other specified pulmonary heart diseases	Cardiovascular	Other	None
I279	Pulmonary heart disease, unspecified	Cardiovascular	Other	None
I340	Mitral (valve) insufficiency	Cardiovascular	Endocardium diseases	Yes		Other cardiovascular disease
I348	Other nonrheumatic mitral valve disorders	Cardiovascular	Endocardium diseases	None
I360	Nonrheumatic tricuspid (valve) stenosis	Cardiovascular	Endocardium diseases	None
I368	Other nonrheumatic tricuspid valve disorders	Cardiovascular	Endocardium diseases	None
I370	Pulmonary valve stenosis	Cardiovascular	Endocardium diseases	None
I378	Other pulmonary valve disorders	Cardiovascular	Endocardium diseases	None
I420	Dilated cardiomyopathy	Cardiovascular	Cardiomyopathies	Yes	I42	Cardiomyopathies
I421	Obstructive hypertrophic cardiomyopathy	Cardiovascular	Cardiomyopathies	Yes	I42	Cardiomyopathies
I422	Other hypertrophic cardiomyopathy	Cardiovascular	Cardiomyopathies	Yes	I42	Cardiomyopathies
I423	Endomyocardial (eosinophilic) disease	Cardiovascular	Cardiomyopathies	Yes	I42	Cardiomyopathies
I424	Endocardial fibroelastosis	Cardiovascular	Cardiomyopathies	Yes	I42	Cardiomyopathies
I425	Other restrictive cardiomyopathy	Cardiovascular	Cardiomyopathies	Yes	I42	Cardiomyopathies
I426	Alcoholic cardiomyopathy	Cardiovascular	Cardiomyopathies	Yes	I42	Cardiomyopathies
I427	Cardiomyopathy due to drugs and other external agents	Cardiovascular	Cardiomyopathies	Yes	I42	Cardiomyopathies
I428	Other cardiomyopathies	Cardiovascular	Cardiomyopathies	Yes	I42	Cardiomyopathies
I429	Cardiomyopathy, unspecified	Cardiovascular	Cardiomyopathies	Yes	I42	Cardiomyopathies
I430	Cardiomyopathy in infectious and parasitic diseases classified elsewhere	Cardiovascular	Cardiomyopathies	None
I431	Cardiomyopathy in metabolic diseases	Cardiovascular	Cardiomyopathies	None
I432	Cardiomyopathy in nutritional diseases	Cardiovascular	Cardiomyopathies	None
I438	Cardiomyopathy in other diseases classified elsewhere	Cardiovascular	Cardiomyopathies	None
I440	Atrioventricular block, first degree	Cardiovascular	Conduction disorder	Yes	I44	Conduction disorder/dysrhythmia
I441	Atrioventricular block, second degree	Cardiovascular	Conduction disorder	Yes	I44	Conduction disorder/dysrhythmia
I442	Atrioventricular block, complete	Cardiovascular	Conduction disorder	Yes	I44	Conduction disorder/dysrhythmia
I443	Other and unspecified atrioventricular block	Cardiovascular	Conduction disorder	Yes	I44	Conduction disorder/dysrhythmia
I444	Left anterior fascicular block	Cardiovascular	Conduction disorder	Yes	I44	Conduction disorder/dysrhythmia
I445	Left posterior fascicular block	Cardiovascular	Conduction disorder	Yes	I44	Conduction disorder/dysrhythmia
I446	Other and unspecified fascicular block	Cardiovascular	Conduction disorder	Yes	I44	Conduction disorder/dysrhythmia
I447	Left bundle-branch block, unspecified	Cardiovascular	Conduction disorder	Yes	I44	Conduction disorder/dysrhythmia
I450	Right fascicular block	Cardiovascular	Conduction disorder	Yes	I45	Conduction disorder/dysrhythmia
I451	Other and unspecified right bundle-branch block	Cardiovascular	Conduction disorder	Yes	I45	Conduction disorder/dysrhythmia
I452	Bifascicular block	Cardiovascular	Conduction disorder	Yes	I45	Conduction disorder/dysrhythmia
I453	Trifascicular block	Cardiovascular	Conduction disorder	Yes	I45	Conduction disorder/dysrhythmia
I454	Nonspecific intraventricular block	Cardiovascular	Conduction disorder	Yes	I45	Conduction disorder/dysrhythmia
I455	Other specified heart block	Cardiovascular	Conduction disorder	Yes	I45	Conduction disorder/dysrhythmia
I456	Pre-excitation syndrome	Cardiovascular	Conduction disorder	Yes	I45	Conduction disorder/dysrhythmia
I458	Other specified conduction disorders	Cardiovascular	Conduction disorder	Yes	I45	Conduction disorder/dysrhythmia
I459	Conduction disorder, unspecified	Cardiovascular	Conduction disorder	Yes	I45	Conduction disorder/dysrhythmia
I470	Re-entry ventricular arrhythmia	Cardiovascular	Conduction disorder	Yes	I47	Conduction disorder/dysrhythmia
I471	Supraventricular tachycardia	Cardiovascular	Conduction disorder	Yes	I47	Conduction disorder/dysrhythmia
I472	Ventricular tachycardia	Cardiovascular	Conduction disorder	Yes	I47	Conduction disorder/dysrhythmia
I479	Paroxysmal tachycardia, unspecified	Cardiovascular	Conduction disorder	Yes	I47	Conduction disorder/dysrhythmia
I480	Atrial fibrillation	Cardiovascular	Conduction disorder	Yes	I48	Conduction disorder/dysrhythmia
I4800	Paroxysmal atrial fibrillation	Cardiovascular	Conduction disorder	Yes	I48	Conduction disorder/dysrhythmia
I4801	Persistent atrial fibrillation	Cardiovascular	Conduction disorder	Yes	I48	Conduction disorder/dysrhythmia
I4802	Chronic atrial fibrillation	Cardiovascular	Conduction disorder	Yes	I48	Conduction disorder/dysrhythmia
I481	Atrial flutter	Cardiovascular	Conduction disorder	Yes	I48	Conduction disorder/dysrhythmia
I483	Typical atrial flutter	Cardiovascular	Conduction disorder	Yes	I48	Conduction disorder/dysrhythmia
I484	Atypical atrial flutter	Cardiovascular	Conduction disorder	Yes	I48	Conduction disorder/dysrhythmia
I4890	Atrial fibrillation, unspecified	Cardiovascular	Conduction disorder	Yes	I48	Conduction disorder/dysrhythmia
I4891	Atrial flutter, unspecified	Cardiovascular	Conduction disorder	Yes	I48	Conduction disorder/dysrhythmia
I4900	Ventricular fibrillation	Cardiovascular	Conduction disorder	Yes	I490	Conduction disorder/dysrhythmia
I4901	Ventricular flutter	Cardiovascular	Conduction disorder	Yes	I490	Conduction disorder/dysrhythmia
I491	Atrial premature depolarization	Cardiovascular	Dysrhythmias	Yes		Conduction disorder/dysrhythmia
I491	Atrial premature depolarization	Cardiovascular	Dysrhythmias	Yes		Conduction disorder/dysrhythmia
I492	Junctional premature depolarization	Cardiovascular	Dysrhythmias	None
I493	Ventricular premature depolarization	Cardiovascular	Dysrhythmias	Yes		Conduction disorder/dysrhythmia
I494	Other and unspecified premature depolarization	Cardiovascular	Dysrhythmias	None
I495	Sick sinus syndrome	Cardiovascular	Dysrhythmias	None
I498	Other specified cardiac arrhythmias	Cardiovascular	Dysrhythmias	Yes		Conduction disorder/dysrhythmia
I499	Cardiac arrhythmia, unspecified	Cardiovascular	Dysrhythmias	Yes		Conduction disorder/dysrhythmia
I509	Heart failure, unspecified	Cardiovascular	Other	Yes		Conduction disorder/dysrhythmia
I515	Myocardial degeneration	Cardiovascular	Cardiomyopathies	None
I517	Cardiomegaly	Cardiovascular	Other	Yes		EXCLUDED FROM CMC GROUP
I5181	Takotsubo syndrome	Cardiovascular	Other	Yes	I518	Other cardiovascular disease
I63139	Cerebral infarction due to embolism of unspecified carotid artery	Cardiovascular	Other	None
I63239	Cerebral infarction due to unspecified occlusion or stenosis of unspecified carotid artery	Cardiovascular	Other	None
I633	Cerebral infarction due to thrombosis of cerebral arteries	Neurologic and Neuromuscular	Occlusion of cerebral arteries	None
I635	Cerebral infarction due to unspecified occlusion or stenosis of cerebral arteries	Neurologic and Neuromuscular	Occlusion of cerebral arteries	Yes		Other neurological disorders
I820	Budd-Chiari syndrome	Gastrointestinal	Other	None
J84112	Idiopathic pulmonary fibrosis	Respiratory	Chronic respiratory diseases	None
J9500	Haemorrhage from tracheostomy stoma	Respiratory	Devices	Yes	J950	Tracheostomy/assisted ventilation
J9501	Infection of tracheostomy stoma	Respiratory	Devices	Yes		Tracheostomy/assisted ventilation
J9502	Malfunction of tracheostomy stoma	Respiratory	Devices	Yes		Tracheostomy/assisted ventilation
J9503	Tracheo-esophageal fistula following tracheostomy	Respiratory	Devices	Yes	J950	Tracheostomy/assisted ventilation
J9504	Tracheo-esophageal fistula following tracheostomy	Respiratory	Chronic respiratory diseases	Yes	J950	Tracheostomy/assisted ventilation
J9509	Other tracheostomy complication	Respiratory	Chronic respiratory diseases	Yes	J950	Tracheostomy/assisted ventilation
J95850	Complication of respirator [ventilator]	Respiratory	Chronic respiratory diseases	Yes	J958	Tracheostomy/assisted ventilation
J9620	Acute and chronic respiratory failure, unspecified whether with hypoxia or hypercapnia	Respiratory	Chronic respiratory diseases	None
K449	Diaphragmatic hernia without obstruction or gangrene	Other Congenital or Genetic Defect	Diaphragm and abdominal wall	Yes		Congenital diaphragmatic hernia
K500	Crohn’s disease of small intestine	Gastrointestinal	Inflammatory bowel diseases	None
K501	Crohn’s disease of large intestine	Gastrointestinal	Inflammatory bowel diseases	None
K508	Other Crohn’s disease	Gastrointestinal	Inflammatory bowel diseases	None
K509	Crohn’s disease, unspecified	Gastrointestinal	Inflammatory bowel diseases	None
K510	Ulcerative (chronic) pancolitis	Gastrointestinal	Inflammatory bowel diseases	Yes	K51	Chronic condition - Other
K511	Ulcerative (chronic) ileocolitis	Gastrointestinal	Inflammatory bowel diseases	Yes	K51	Chronic condition - Other
K512	Ulcerative (chronic) proctitis	Gastrointestinal	Inflammatory bowel diseases	Yes	K51	Chronic condition - Other
K513	Ulcerative (chronic) rectosigmoiditis	Gastrointestinal	Inflammatory bowel diseases	Yes	K51	Chronic condition - Other
K514	Inflammatory polyps	Gastrointestinal	Inflammatory bowel diseases	Yes	K51	Chronic condition - Other
K515	Left sided colitis	Gastrointestinal	Inflammatory bowel diseases	Yes	K51	Chronic condition - Other
K518	Other ulcerative colitis	Gastrointestinal	Inflammatory bowel diseases	Yes	K51	Chronic condition - Other
K519	Ulcerative colitis, unspecified	Gastrointestinal	Inflammatory bowel diseases	Yes	K51	Chronic condition - Other
K551	Chronic vascular disorders of intestine	Gastrointestinal	Other	None
K562	Volvulus	Gastrointestinal	Other	Yes		EXCLUDED FROM CMC LIST
K593	Megacolon, not elsewhere classified	Gastrointestinal	Other	None
K730	Chronic persistent hepatitis, not elsewhere classified	Gastrointestinal	Chronic liver disease and cirrhosis	None
K731	Chronic lobular hepatitis, not elsewhere classified	Gastrointestinal	Chronic liver disease and cirrhosis	None
K732	Chronic active hepatitis, not elsewhere classified	Gastrointestinal	Chronic liver disease and cirrhosis	None
K738	Other chronic hepatitis, not elsewhere classified	Gastrointestinal	Chronic liver disease and cirrhosis	None
K739	Chronic hepatitis, unspecified	Gastrointestinal	Chronic liver disease and cirrhosis	None
K740	Hepatic fibrosis	Gastrointestinal	Chronic liver disease and cirrhosis	Yes	K74	Chronic liver disease and cirrhosis
K741	Hepatic sclerosis	Gastrointestinal	Chronic liver disease and cirrhosis	Yes	K74	Chronic liver disease and cirrhosis
K742	Hepatic fibrosis with hepatic sclerosis	Gastrointestinal	Chronic liver disease and cirrhosis	Yes	K74	Chronic liver disease and cirrhosis
K743	Primary biliary cirrhosis	Gastrointestinal	Chronic liver disease and cirrhosis	Yes	K74	Chronic liver disease and cirrhosis
K744	Secondary biliary cirrhosis	Gastrointestinal	Chronic liver disease and cirrhosis	Yes	K74	Chronic liver disease and cirrhosis
K745	Biliary cirrhosis, unspecified	Gastrointestinal	Chronic liver disease and cirrhosis	Yes	K74	Chronic liver disease and cirrhosis
K746	Other and unspecified cirrhosis of liver	Gastrointestinal	Chronic liver disease and cirrhosis	Yes	K74	Chronic liver disease and cirrhosis
K754	Autoimmune hepatitis	Gastrointestinal	Chronic liver disease and cirrhosis	None
K760	Fatty (change of) liver, not elsewhere classified	Gastrointestinal	Chronic liver disease and cirrhosis	None
K761	Chronic passive congestion of liver	Gastrointestinal	Chronic liver disease and cirrhosis	None
K762	Central haemorrhagic necrosis of liver	Gastrointestinal	Chronic liver disease and cirrhosis	None
K763	Infarction of liver	Gastrointestinal	Chronic liver disease and cirrhosis	None
K765	Hepatic veno-occlusive disease	Gastrointestinal	Chronic liver disease and cirrhosis	None
K768	Other specified diseases of liver	Gastrointestinal	Chronic liver disease and cirrhosis	Yes		Chronic liver disease and cirrhosis
K9420	Gastrostomy complications	Gastrointestinal	Devices	None
M300	Polyarteritis nodosa	Hematologic or immunologic	Polyarteritis nodosa and related conditions	None
M303	Mucocutaneous lymph node syndrome [Kawasaki]	Hematologic or immunologic	Hereditary immunodeficiency	Yes		Cardiovascular - Other cardiovascular disease
M310	Hypersensitivity angiitis	Hematologic or immunologic	Polyarteritis nodosa and related conditions	None
M311	Thrombotic microangiopathy	Hematologic or immunologic	Polyarteritis nodosa and related conditions	None
M3130	Wegener’s granulomatosis without mention of renal involvement	Hematologic or immunologic	Polyarteritis nodosa and related conditions	None
M314	Aortic arch syndrome [Takayasu]	Hematologic or immunologic	Polyarteritis nodosa and related conditions	None
M316	Other giant cell arteritis	Hematologic or immunologic	Polyarteritis nodosa and related conditions	None
M321	Systemic lupus erythematosus with organ or system involvement	Hematologic or immunologic	Diffuse diseases of connective tissue	None
M339	Dermatopolymyositis, unspecified	Hematologic or immunologic	Diffuse diseases of connective tissue	None
M340	Progressive systemic sclerosis	Hematologic or immunologic	Diffuse diseases of connective tissue	None
M341	CR(E)ST syndrome	Hematologic or immunologic	Diffuse diseases of connective tissue	None
M349	Systemic sclerosis, unspecified	Hematologic or immunologic	Diffuse diseases of connective tissue	None
M359	Systemic involvement of connective tissue, unspecified site	Hematologic or immunologic	Diffuse diseases of connective tissue	None
M4100	Infantile idiopathic scoliosis, multiple sites in spine	Other Congenital or Genetic Defect	Bone and join anomalies	None
M4101	Infantile idiopathic scoliosis, occipito-atlanto-axial region	Other Congenital or Genetic Defect	Bone and join anomalies	None
M4102	Infantile idiopathic scoliosis, cervical region	Other Congenital or Genetic Defect	Bone and join anomalies	None
M4103	Infantile idiopathic scoliosis, cervicothoracic region	Other Congenital or Genetic Defect	Bone and join anomalies	None
M4104	Infantile idiopathic scoliosis, thoracic region	Other Congenital or Genetic Defect	Bone and join anomalies	None
M4105	Infantile idiopathic scoliosis, thoracolumbar region	Other Congenital or Genetic Defect	Bone and join anomalies	None
M4106	Infantile idiopathic scoliosis, lumbar region	Other Congenital or Genetic Defect	Bone and join anomalies	None
M4107	Infantile idiopathic scoliosis, lumbosacral region	Other Congenital or Genetic Defect	Bone and join anomalies	None
M4108	Infantile idiopathic scoliosis, sacral and sacrococcygeal region	Other Congenital or Genetic Defect	Bone and join anomalies	None
M4109	Infantile idiopathic scoliosis, unspecified site	Other Congenital or Genetic Defect	Bone and join anomalies	None
M4120	Other idiopathic scoliosis, multiple sites in spine	Other Congenital or Genetic Defect	Bone and join anomalies	None
M4121	Other idiopathic scoliosis, occipito-atlanto-axial region	Other Congenital or Genetic Defect	Bone and join anomalies	None
M4122	Other idiopathic scoliosis, cervical region	Other Congenital or Genetic Defect	Bone and join anomalies	None
M4123	Other idiopathic scoliosis, cervicothoracic region	Other Congenital or Genetic Defect	Bone and join anomalies	None
M4124	Other idiopathic scoliosis, thoracic region	Other Congenital or Genetic Defect	Bone and join anomalies	None
M4125	Other idiopathic scoliosis, thoracolumbar region	Other Congenital or Genetic Defect	Bone and join anomalies	None
M4126	Other idiopathic scoliosis, lumbar region	Other Congenital or Genetic Defect	Bone and join anomalies	None
M4127	Other idiopathic scoliosis, lumbosacral region	Other Congenital or Genetic Defect	Bone and join anomalies	None
M4128	Other idiopathic scoliosis, sacral and sacrococcygeal region	Other Congenital or Genetic Defect	Bone and join anomalies	None
M4129	Other idiopathic scoliosis, unspecified site	Other Congenital or Genetic Defect	Bone and join anomalies	None
M4130	Thoracogenic scoliosis, multiple sites in spine	Other Congenital or Genetic Defect	Bone and join anomalies	None
M4180	Other forms of scoliosis, multiple sites in spine	Other Congenital or Genetic Defect	Bone and join anomalies	None
M4181	Other forms of scoliosis, occipito-atlanto-axial region	Other Congenital or Genetic Defect	Bone and join anomalies	None
M4182	Other forms of scoliosis, cervical region	Other Congenital or Genetic Defect	Bone and join anomalies	None
M4183	Other forms of scoliosis, cervicothoracic region	Other Congenital or Genetic Defect	Bone and join anomalies	None
M4184	Other forms of scoliosis, thoracic region	Other Congenital or Genetic Defect	Bone and join anomalies	None
M4185	Other forms of scoliosis, thoracolumbar region	Other Congenital or Genetic Defect	Bone and join anomalies	None
M4186	Other forms of scoliosis, lumbar region	Other Congenital or Genetic Defect	Bone and join anomalies	None
M4187	Other forms of scoliosis, lumbosacral region	Other Congenital or Genetic Defect	Bone and join anomalies	None
M4188	Other forms of scoliosis, sacral and sacrococcygeal region	Other Congenital or Genetic Defect	Bone and join anomalies	None
M4189	Other forms of scoliosis, unspecified site	Other Congenital or Genetic Defect	Bone and join anomalies	None
M4190	Scoliosis, unspecified, multiple sites in spine	Other Congenital or Genetic Defect	Bone and join anomalies	None
M4191	Scoliosis, unspecified, occipito-atlanto-axial region	Other Congenital or Genetic Defect	Bone and join anomalies	None
M4192	Scoliosis, unspecified, cervical region	Other Congenital or Genetic Defect	Bone and join anomalies	None
M4193	Scoliosis, unspecified, cervicothoracic region	Other Congenital or Genetic Defect	Bone and join anomalies	None
M4194	Scoliosis, unspecified, thoracic region	Other Congenital or Genetic Defect	Bone and join anomalies	None
M4195	Scoliosis, unspecified, thoracolumbar region	Other Congenital or Genetic Defect	Bone and join anomalies	None
M4196	Scoliosis, unspecified, lumbar region	Other Congenital or Genetic Defect	Bone and join anomalies	None
M4197	Scoliosis, unspecified, lumbosacral region	Other Congenital or Genetic Defect	Bone and join anomalies	None
M4198	Scoliosis, unspecified, sacral and sacrococcygeal region	Other Congenital or Genetic Defect	Bone and join anomalies	None
M4199	Scoliosis unspecified, unspecified site	Other Congenital or Genetic Defect	Bone and join anomalies	None
M433	Recurrent atlantoaxial subluxation with myelopathy	Other Congenital or Genetic Defect	Bone and join anomalies	None
M965	Postradiation scoliosis	Other Congenital or Genetic Defect	Bone and join anomalies	None
N180	End-stage renal disease	Renal and Urologic	Chronic renal failure	Yes	N18	Chronic renal failure
N181	Chronic kidney disease, stage 1	Renal and Urologic	Chronic renal failure	Yes	N18	Chronic renal failure
N182	Chronic kidney disease, stage 2	Renal and Urologic	Chronic renal failure	Yes	N18	Chronic renal failure
N183	Chronic kidney disease, stage 3	Renal and Urologic	Chronic renal failure	Yes	N18	Chronic renal failure
N184	Chronic kidney disease, stage 4	Renal and Urologic	Chronic renal failure	Yes	N18	Chronic renal failure
N185	Chronic kidney disease, stage 5	Renal and Urologic	Chronic renal failure	Yes	N18	Chronic renal failure
N188	Other chronic renal failure	Renal and Urologic	Chronic renal failure	Yes	N18	Chronic renal failure
N189	Chronic kidney disease, unspecified	Renal and Urologic	Chronic renal failure	Yes	N18	Chronic renal failure
N312	Flaccid neuropathic bladder, not elsewhere classified	Renal and Urologic	Chronic bladder diseases	None
N319	Neuromuscular dysfunction of bladder, unspecified	Renal and Urologic	Chronic bladder diseases	Yes		Other
P0501	Newborn light for gestational age, less than 500 grams	Premature and Neonatal	Fetal malnutrition	None
P0502	Newborn light for gestational age, 500-749 grams	Premature and Neonatal	Fetal malnutrition	None
P0511	Newborn small for gestational age, less than 500 grams	Premature and Neonatal	Fetal malnutrition	None
P0512	Newborn small for gestational age, 500-749 grams	Premature and Neonatal	Fetal malnutrition	None
P052	Fetal malnutrition without mention of light or small for gestational age	Premature and Neonatal	Fetal malnutrition	Yes		Other
P0590	Symmetric intrauterine growth restriction [IUGR]	Premature and Neonatal	Fetal malnutrition	Yes	P059	Other
P0701	Extremely low birth weight newborn, less than 500 grams	Premature and Neonatal	Extreme immaturity	Yes	P070	Extreme prematurity
P0702	Extremely low birth weight newborn, 500-749 grams	Premature and Neonatal	Extreme immaturity	Yes	P070	Extreme prematurity
P0721	Extreme immaturity of newborn, gestational age less than 23 completed weeks	Premature and Neonatal	Extreme immaturity	Yes	P072	Extreme prematurity
P0722	Extreme immaturity of newborn, gestational age 23 completed weeks	Premature and Neonatal	Extreme immaturity	Yes	P072	Extreme prematurity
P0723	Extreme immaturity of newborn, gestational age 24 completed weeks	Premature and Neonatal	Extreme immaturity	Yes	P072	Extreme prematurity
P0724	Extreme immaturity of newborn, gestational age 25 completed weeks	Premature and Neonatal	Extreme immaturity	Yes	P072	Extreme prematurity
P0725	Extreme immaturity of newborn, gestational age 26 completed weeks	Premature and Neonatal	Extreme immaturity	Yes	P072	Extreme prematurity
P0726	Extreme immaturity of newborn, gestational age 27 completed weeks	Premature and Neonatal	Extreme immaturity	Yes	P072	Extreme prematurity
P100	Subdural haemorrhage due to birth injury	Premature and Neonatal	Cerebral hemorrhage at birth	Yes		Cerebral hemorrhage at birth
P101	Cerebral haemorrhage due to birth injury	Premature and Neonatal	Cerebral hemorrhage at birth	Yes		Cerebral hemorrhage at birth
P104	Tentorial tear due to birth injury	Premature and Neonatal	Cerebral hemorrhage at birth	None
P115	Birth injury to spine and spinal cord	Premature and Neonatal	Spinal cord injury at birth	None
P210	Not found	Premature and Neonatal	Birth asphyxia	None
P219	Newborn asphyxia, unspecified	Premature and Neonatal	Birth asphyxia	Yes		Birth asphyxia
P250	Interstitial emphysema originating in the perinatal period	Premature and Neonatal	Respiratory diseases	Yes		Respiratory - Primary lung disease
P251	Pneumothorax originating in the perinatal period	Premature and Neonatal	Respiratory diseases	Yes		EXCLUDED FROM CMC GROUP
P252	Pneumomediastinum originating in the perinatal period	Premature and Neonatal	Respiratory diseases	Yes		EXCLUDED FROM CMC GROUP
P252	Pneumomediastinum originating in the perinatal period	Premature and Neonatal	Other	Yes		EXCLUDED FROM CMC GROUP
P253	Pneumopericardium originating in the perinatal period	Premature and Neonatal	Respiratory diseases	Yes		EXCLUDED FROM CMC GROUP
P258	Other conditions related to interstitial emphysema originating in the perinatal period	Premature and Neonatal	Respiratory diseases	Yes		Respiratory - Primary lung disease
P270	Wilson-Mikity syndrome	Premature and Neonatal	Respiratory diseases	Yes		Respiratory - Primary lung disease
P271	Bronchopulmonary dysplasia originating in the perinatal period	Premature and Neonatal	Respiratory diseases	Yes		Respiratory - Primary lung disease
P278	Other chronic respiratory diseases originating in the perinatal period	Premature and Neonatal	Respiratory diseases	Yes		Respiratory - Primary lung disease
P280	Primary atelectasis of newborn	Respiratory	Respiratory malformations	Yes		EXCLUDED FROM CMC GROUP
P350	Congenital rubella syndrome	Premature and Neonatal	Other	None
P351	Congenital cytomegalovirus infection	Premature and Neonatal	Other	Yes		Other
P524	Intracerebral (nontraumatic) haemorrhage of fetus and newborn	Premature and Neonatal	Cerebral hemorrhage at birth	Yes		Cerebral hemorrhage at birth
P528	Other intracranial (nontraumatic) haemorrhages of fetus and newborn	Premature and Neonatal	Cerebral hemorrhage at birth	Yes		Cerebral hemorrhage at birth
P560	Hydrops fetalis due to isoimmunization	Premature and Neonatal	Other	None
P570	Kernicterus due to isoimmunization	Premature and Neonatal	Other	Yes		Other neurological disorders
P578	Other specified kernicterus	Premature and Neonatal	Other	None
P613	Congenital anaemia from fetal blood loss	Premature and Neonatal	Other	Yes		Other
P614	Other congenital anaemias, not elsewhere classified	Premature and Neonatal	Other	Yes		Other
P773	Stage 3 necrotizing enterocolitis in newborn	Premature and Neonatal	Other	None
P832	Hydrops fetalis not due to haemolytic disease	Premature and Neonatal	Other	Yes		Other
P84	Other problems with newborn	Premature and Neonatal	Birth asphyxia	None
P912	Neonatal cerebral leukomalacia	Premature and Neonatal	Other	Yes		Other
P916	Hypoxic ischaemic encephalopathy of newborn	Premature and Neonatal	Hypoxic-ischemic encephalopathy	Yes		Other
Q000	Anencephaly	Neurologic and Neuromuscular	Brain and spinal cord malformations	Yes	Q00	Brain malformation
Q001	Craniorachischisis	Neurologic and Neuromuscular	Brain and spinal cord malformations	Yes	Q00	Brain malformation
Q002	Iniencephaly	Neurologic and Neuromuscular	Brain and spinal cord malformations	Yes	Q00	Brain malformation
Q010	Frontal encephalocele	Neurologic and Neuromuscular	Brain and spinal cord malformations	Yes	Q01	Brain malformation
Q011	Nasofrontal encephalocele	Neurologic and Neuromuscular	Brain and spinal cord malformations	Yes	Q01	Brain malformation
Q012	Occipital encephalocele	Neurologic and Neuromuscular	Brain and spinal cord malformations	Yes	Q01	Brain malformation
Q018	Encephalocele of other sites	Neurologic and Neuromuscular	Brain and spinal cord malformations	Yes	Q01	Brain malformation
Q019	Encephalocele, unspecified	Neurologic and Neuromuscular	Brain and spinal cord malformations	Yes	Q01	Brain malformation
Q02	Microcephaly	Neurologic and Neuromuscular	Brain and spinal cord malformations	Yes		Other
Q030	Malformations of aqueduct of Sylvius	Neurologic and Neuromuscular	Brain and spinal cord malformations	Yes	Q03	Brain malformation
Q031	Atresia of foramina of Magendie and Luschka	Neurologic and Neuromuscular	Brain and spinal cord malformations	Yes	Q03	Brain malformation
Q038	Other congenital hydrocephalus	Neurologic and Neuromuscular	Brain and spinal cord malformations	Yes	Q03	Brain malformation
Q039	Congenital hydrocephalus, unspecified	Neurologic and Neuromuscular	Brain and spinal cord malformations	Yes	Q03	Brain malformation
Q040	Congenital malformations of corpus callosum	Neurologic and Neuromuscular	Brain and spinal cord malformations	Yes	Q04	Brain malformation
Q041	Arhinencephaly	Neurologic and Neuromuscular	Brain and spinal cord malformations	Yes	Q04	Brain malformation
Q042	Holoprosencephaly	Neurologic and Neuromuscular	Brain and spinal cord malformations	Yes	Q04	Brain malformation
Q043	Other reduction deformities of brain	Neurologic and Neuromuscular	Brain and spinal cord malformations	Yes	Q04	Brain malformation
Q044	Septo-optic dysplasia	Neurologic and Neuromuscular	Brain and spinal cord malformations	Yes	Q04	Brain malformation
Q045	Megalencephaly	Neurologic and Neuromuscular	Brain and spinal cord malformations	Yes	Q04	Brain malformation
Q046	Congenital cerebral cysts	Neurologic and Neuromuscular	Brain and spinal cord malformations	Yes	Q04	Brain malformation
Q048	Other specified congenital malformations of brain	Neurologic and Neuromuscular	Brain and spinal cord malformations	Yes	Q04	Brain malformation
Q049	Congenital malformation of brain, unspecified	Neurologic and Neuromuscular	Brain and spinal cord malformations	Yes	Q04	Brain malformation
Q050	Cervical spina bifida with hydrocephalus	Neurologic and Neuromuscular	Brain and spinal cord malformations	Yes	Q05	Brain malformation
Q051	Thoracic spina bifida with hydrocephalus	Neurologic and Neuromuscular	Brain and spinal cord malformations	Yes	Q05	Brain malformation
Q052	Lumbar spina bifida with hydrocephalus	Neurologic and Neuromuscular	Brain and spinal cord malformations	Yes	Q05	Brain malformation
Q053	Sacral spina bifida with hydrocephalus	Neurologic and Neuromuscular	Brain and spinal cord malformations	Yes	Q05	Brain malformation
Q054	Unspecified spina bifida with hydrocephalus	Neurologic and Neuromuscular	Brain and spinal cord malformations	Yes	Q05	Brain malformation
Q055	Cervical spina bifida without hydrocephalus	Neurologic and Neuromuscular	Brain and spinal cord malformations	Yes	Q05	Brain malformation
Q056	Thoracic spina bifida without hydrocephalus	Neurologic and Neuromuscular	Brain and spinal cord malformations	Yes	Q05	Brain malformation
Q057	Lumbar spina bifida without hydrocephalus	Neurologic and Neuromuscular	Brain and spinal cord malformations	Yes	Q05	Brain malformation
Q058	Sacral spina bifida without hydrocephalus	Neurologic and Neuromuscular	Brain and spinal cord malformations	Yes	Q05	Brain malformation
Q059	Spina bifida, unspecified	Neurologic and Neuromuscular	Brain and spinal cord malformations	Yes	Q05	Brain malformation
Q060	Amyelia	Neurologic and Neuromuscular	Brain and spinal cord malformations	Yes	Q06	Brain malformation
Q061	Hypoplasia and dysplasia of spinal cord	Neurologic and Neuromuscular	Brain and spinal cord malformations	Yes	Q06	Brain malformation
Q062	Diastematomyelia	Neurologic and Neuromuscular	Brain and spinal cord malformations	Yes	Q06	Brain malformation
Q063	Other congenital cauda equina malformations	Neurologic and Neuromuscular	Brain and spinal cord malformations	Yes	Q06	Brain malformation
Q064	Hydromyelia	Neurologic and Neuromuscular	Brain and spinal cord malformations	Yes	Q06	Brain malformation
Q068	Other specified congenital malformations of spinal cord	Neurologic and Neuromuscular	Brain and spinal cord malformations	Yes	Q06	Brain malformation
Q069	Congenital malformation of spinal cord, unspecified	Neurologic and Neuromuscular	Brain and spinal cord malformations	Yes	Q06	Brain malformation
Q070	Arnold-Chiari syndrome	Neurologic and Neuromuscular	Brain and spinal cord malformations	Yes	Q07	Brain malformation
Q078	Other specified congenital malformations of nervous system	Neurologic and Neuromuscular	Brain and spinal cord malformations	Yes	Q07	Brain malformation
Q079	Congenital malformation of nervous system, unspecified	Neurologic and Neuromuscular	Brain and spinal cord malformations	Yes	Q07	Brain malformation
Q200	Common arterial trunk	Cardiovascular	Heart and great vessel malformations	Yes	Q20	Congenital heart disease
Q201	Double outlet right ventricle	Cardiovascular	Heart and great vessel malformations	Yes	Q20	Congenital heart disease
Q202	Double outlet left ventricle	Cardiovascular	Heart and great vessel malformations	Yes	Q20	Congenital heart disease
Q2030	Dextratransposition of aorta	Cardiovascular	Heart and great vessel malformations	Yes	Q20	Congenital heart disease
Q2031	Complete transposition of great vessels	Cardiovascular	Heart and great vessel malformations	Yes	Q20	Congenital heart disease
Q2032	Congenitally corrected transposition of great vessels	Cardiovascular	Heart and great vessel malformations	Yes	Q20	Congenital heart disease
Q2038	Other transposition of great vessels NEC	Cardiovascular	Heart and great vessel malformations	Yes	Q20	Congenital heart disease
Q204	Double inlet ventricle	Cardiovascular	Heart and great vessel malformations	Yes	Q20	Congenital heart disease
Q2050	Discordant atrioventricular connection with corrected transposition	Cardiovascular	Heart and great vessel malformations	Yes	Q20	Congenital heart disease
Q2058	Discordant atrioventricular connection NEC	Cardiovascular	Heart and great vessel malformations	Yes	Q20	Congenital heart disease
Q206	Isomerism of atrial appendages	Cardiovascular	Heart and great vessel malformations	Yes	Q20	Congenital heart disease
Q208	Other congenital malformations of cardiac chambers and connections	Cardiovascular	Heart and great vessel malformations	Yes	Q20	Congenital heart disease
Q209	Congenital malformation of cardiac chambers and connections, unspecified	Cardiovascular	Heart and great vessel malformations	Yes	Q20	Congenital heart disease
Q212	Atrioventricular septal defect	Cardiovascular	Heart and great vessel malformations	Yes		Congenital heart disease
Q213	Tetralogy of Fallot	Cardiovascular	Heart and great vessel malformations	Yes		Congenital heart disease
Q240	Dextrocardia	Cardiovascular	Heart and great vessel malformations	Yes	Q24	Congenital heart disease
Q241	Laevocardia	Cardiovascular	Heart and great vessel malformations	Yes	Q24	Congenital heart disease
Q242	Cor triatriatum	Cardiovascular	Heart and great vessel malformations	Yes	Q24	Congenital heart disease
Q243	Pulmonary infundibular stenosis	Cardiovascular	Heart and great vessel malformations	Yes	Q24	Congenital heart disease
Q244	Congenital subaortic stenosis	Cardiovascular	Heart and great vessel malformations	Yes	Q24	Congenital heart disease
Q245	Malformation of coronary vessels	Cardiovascular	Heart and great vessel malformations	Yes	Q24	Congenital heart disease
Q246	Congenital heart block	Cardiovascular	Heart and great vessel malformations	Yes	Q24	Congenital heart disease
Q248	Other specified congenital malformations of heart	Cardiovascular	Heart and great vessel malformations	Yes	Q24	Congenital heart disease
Q249	Congenital malformation of heart, unspecified	Cardiovascular	Heart and great vessel malformations	Yes	Q24	Congenital heart disease
Q251	Coarctation of aorta	Cardiovascular	Heart and great vessel malformations	Yes		Congenital heart disease
Q252	Atresia of aorta	Cardiovascular	Heart and great vessel malformations	None
Q253	Stenosis of aorta	Cardiovascular	Heart and great vessel malformations	Yes		Congenital heart disease
Q254	Other congenital malformations of aorta	Cardiovascular	Heart and great vessel malformations	Yes		Congenital heart disease
Q255	Atresia of pulmonary artery	Cardiovascular	Heart and great vessel malformations	Yes		Congenital heart disease
Q256	Stenosis of pulmonary artery	Cardiovascular	Heart and great vessel malformations	Yes		Congenital heart disease
Q257	Other congenital malformations of pulmonary artery	Cardiovascular	Heart and great vessel malformations	Yes		Congenital heart disease
Q258	Other congenital malformations of great arteries	Cardiovascular	Heart and great vessel malformations	Yes		Congenital heart disease
Q259	Congenital malformation of great arteries, unspecified	Cardiovascular	Heart and great vessel malformations	Yes	Q259	Congenital heart disease
Q260	Congenital stenosis of vena cava	Cardiovascular	Heart and great vessel malformations	Yes	Q26	Congenital heart disease
Q261	Persistent left superior vena cava	Cardiovascular	Heart and great vessel malformations	Yes	Q26	Congenital heart disease
Q262	Total anomalous pulmonary venous connection	Cardiovascular	Heart and great vessel malformations	Yes	Q26	Congenital heart disease
Q263	Partial anomalous pulmonary venous connection	Cardiovascular	Heart and great vessel malformations	Yes	Q26	Congenital heart disease
Q264	Anomalous pulmonary venous connection, unspecified	Cardiovascular	Heart and great vessel malformations	Yes	Q26	Congenital heart disease
Q265	Anomalous portal venous connection	Cardiovascular	Heart and great vessel malformations	Yes	Q26	Congenital heart disease
Q266	Portal vein-hepatic artery fistula	Cardiovascular	Heart and great vessel malformations	Yes	Q26	Congenital heart disease
Q268	Other congenital malformations of great veins	Cardiovascular	Heart and great vessel malformations	Yes		Congenital heart disease
Q269	Congenital malformation of great vein, unspecified	Cardiovascular	Heart and great vessel malformations	Yes	Q26	Congenital heart disease
Q282	Arteriovenous malformation of cerebral vessels	Cardiovascular	Heart and great vessel malformations	Yes		Congenital heart disease
Q283	Other malformations of cerebral vessels	Cardiovascular	Heart and great vessel malformations	Yes		Congenital heart disease
Q289	Congenital malformation of circulatory system, unspecified	Cardiovascular	Heart and great vessel malformations	Yes		Congenital heart disease
Q300	Choanal atresia	Respiratory	Respiratory malformations	Yes	Q30	Upper airway malformation
Q301	Agenesis and underdevelopment of nose	Respiratory	Respiratory malformations	Yes	Q30	Upper airway malformation
Q302	Fissured, notched and cleft nose	Respiratory	Respiratory malformations	Yes	Q30	Upper airway malformation
Q303	Congenital perforated nasal septum	Respiratory	Respiratory malformations	Yes	Q30	Upper airway malformation
Q308	Other congenital malformations of nose	Respiratory	Respiratory malformations	Yes	Q30	Upper airway malformation
Q309	Congenital malformation of nose, unspecified	Respiratory	Respiratory malformations	Yes	Q30	Upper airway malformation
Q310	Web of larynx	Respiratory	Respiratory malformations	Yes	Q31	Upper airway malformation
Q311	Congenital subglottic stenosis	Respiratory	Respiratory malformations	Yes	Q31	Upper airway malformation
Q312	Laryngeal hypoplasia	Respiratory	Respiratory malformations	Yes	Q31	Upper airway malformation
Q313	Laryngocele	Respiratory	Respiratory malformations	Yes	Q31	Upper airway malformation
Q315	Congenital laryngomalacia	Respiratory	Respiratory malformations	Yes	Q31	Upper airway malformation
Q318	Other congenital malformations of larynx	Respiratory	Respiratory malformations	Yes	Q31	Upper airway malformation
Q319	Congenital malformation of larynx, unspecified	Respiratory	Respiratory malformations	Yes	Q31	Upper airway malformation
Q320	Congenital tracheomalacia	Respiratory	Respiratory malformations	Yes	Q32	Lower airway malformation
Q3210	Congenital malformation of tracheal cartilage	Respiratory	Respiratory malformations	Yes	Q32	Lower airway malformation
Q3211	Congenital atresia of trachea	Respiratory	Respiratory malformations	Yes	Q32	Lower airway malformation
Q3212	Congenital stenosis of trachea	Respiratory	Respiratory malformations	Yes	Q32	Lower airway malformation
Q3213	Congenital tracheocele	Respiratory	Respiratory malformations	Yes	Q32	Lower airway malformation
Q3218	Other specified congenital malformation of trachea	Respiratory	Respiratory malformations	Yes	Q32	Lower airway malformation
Q322	Congenital bronchomalacia	Respiratory	Respiratory malformations	Yes	Q32	Lower airway malformation
Q323	Congenital stenosis of bronchus	Respiratory	Respiratory malformations	Yes	Q32	Lower airway malformation
Q324	Other congenital malformations of bronchus	Respiratory	Respiratory malformations	Yes	Q32	Lower airway malformation
Q330	Congenital cystic lung	Respiratory	Respiratory malformations	Yes	Q33	Lower airway malformation
Q331	Accessory lobe of lung	Respiratory	Respiratory malformations	Yes	Q33	Lower airway malformation
Q332	Sequestration of lung	Respiratory	Respiratory malformations	Yes	Q33	Lower airway malformation
Q333	Agenesis of lung	Respiratory	Respiratory malformations	Yes	Q33	Lower airway malformation
Q334	Congenital bronchiectasis	Respiratory	Respiratory malformations	Yes	Q33	Lower airway malformation
Q335	Ectopic tissue in lung	Respiratory	Respiratory malformations	Yes	Q33	Lower airway malformation
Q336	Hypoplasia and dysplasia of lung	Respiratory	Respiratory malformations	Yes	Q33	Lower airway malformation
Q338	Other congenital malformations of lung	Respiratory	Respiratory malformations	Yes	Q33	Lower airway malformation
Q339	Congenital malformation of lung, unspecified	Respiratory	Respiratory malformations	Yes	Q33	Lower airway malformation
Q340	Anomaly of pleura	Respiratory	Respiratory malformations	Yes	Q34	Lower airway malformation
Q341	Congenital cyst of mediastinum	Respiratory	Respiratory malformations	Yes	Q34	Lower airway malformation
Q348	Other specified congenital malformations of respiratory system	Respiratory	Respiratory malformations	Yes	Q34	Lower airway malformation
Q349	Congenital malformation of respiratory system, unspecified	Respiratory	Respiratory malformations	Yes	Q34	Lower airway malformation
Q390	Atresia of oesophagus without fistula	Gastrointestinal	Congenital anomalies	Yes		Oesophageal atresia +/- tracheo-oesophageal fistula
Q391	Atresia of oesophagus with tracheo-oesophageal fistula	Gastrointestinal	Congenital anomalies	Yes		Oesophageal atresia +/- tracheo-oesophageal fistula
Q392	Congenital tracheo-oesophageal fistula without atresia	Gastrointestinal	Congenital anomalies	Yes		Oesophageal atresia +/- tracheo-oesophageal fistula
Q393	Congenital stenosis and stricture of oesophagus	Gastrointestinal	Congenital anomalies	None
Q394	Congenital oesophageal web	Gastrointestinal	Congenital anomalies	None
Q410	Congenital absence, atresia and stenosis of duodenum	Gastrointestinal	Congenital anomalies	Yes	Q41	[Primary group): - other congenital anomalies
Q411	Congenital absence, atresia and stenosis of jejunum	Gastrointestinal	Congenital anomalies	Yes	Q41	[Primary group): - other congenital anomalies
Q412	Congenital absence, atresia and stenosis of ileum	Gastrointestinal	Congenital anomalies	Yes	Q41	[Primary group): - other congenital anomalies
Q418	Congenital absence, atresia and stenosis of other specified parts of small intestine	Gastrointestinal	Congenital anomalies	Yes	Q41	[Primary group): - other congenital anomalies
Q419	Congenital absence, atresia and stenosis of small intestine, part unspecified	Gastrointestinal	Congenital anomalies	Yes	Q41	[Primary group): - other congenital anomalies
Q420	Congenital absence, atresia and stenosis of rectum with fistula	Gastrointestinal	Congenital anomalies	Yes	Q42	[Primary group): - other congenital anomalies
Q421	Congenital absence, atresia and stenosis of rectum without fistula	Gastrointestinal	Congenital anomalies	Yes	Q42	[Primary group): - other congenital anomalies
Q422	Congenital absence, atresia and stenosis of anus with fistula	Gastrointestinal	Congenital anomalies	Yes	Q42	[Primary group): - other congenital anomalies
Q423	Congenital absence, atresia and stenosis of anus without fistula	Gastrointestinal	Congenital anomalies	Yes	Q42	[Primary group): - other congenital anomalies
Q428	Congenital absence, atresia and stenosis of other parts of large intestine	Gastrointestinal	Congenital anomalies	Yes	Q42	[Primary group): - other congenital anomalies
Q429	Congenital absence, atresia and stenosis of large intestine, part unspecified	Gastrointestinal	Congenital anomalies	Yes	Q42	[Primary group): - other congenital anomalies
Q430	Meckel diverticulum	Gastrointestinal	Congenital anomalies	Yes	Q43	[Primary group): - other congenital anomalies
Q431	Hirschsprung’s disease	Gastrointestinal	Congenital anomalies	Yes	Q43	[Primary group): - other congenital anomalies
Q432	Other congenital functional disorders of colon	Gastrointestinal	Congenital anomalies	Yes	Q43	[Primary group): - other congenital anomalies
Q433	Congenital malformations of intestinal fixation	Gastrointestinal	Congenital anomalies	Yes	Q43	[Primary group): - other congenital anomalies
Q434	Duplication of intestine	Gastrointestinal	Congenital anomalies	Yes	Q43	[Primary group): - other congenital anomalies
Q435	Ectopic anus	Gastrointestinal	Congenital anomalies	Yes	Q43	[Primary group): - other congenital anomalies
Q436	Congenital fistula of rectum and anus	Gastrointestinal	Congenital anomalies	Yes	Q43	[Primary group): - other congenital anomalies
Q437	Persistent cloaca	Gastrointestinal	Congenital anomalies	Yes	Q43	[Primary group): - other congenital anomalies
Q438	Other specified congenital malformations of intestine	Gastrointestinal	Congenital anomalies	Yes	Q43	[Primary group): - other congenital anomalies
Q439	Congenital malformation of intestine, unspecified	Gastrointestinal	Congenital anomalies	Yes	Q43	[Primary group): - other congenital anomalies
Q440	Agenesis, aplasia and hypoplasia of gallbladder	Gastrointestinal	Congenital anomalies	Yes	Q44	[Primary group): - other congenital anomalies
Q441	Other congenital malformations of gallbladder	Gastrointestinal	Congenital anomalies	Yes	Q44	[Primary group): - other congenital anomalies
Q442	Atresia of bile ducts	Gastrointestinal	Congenital anomalies	Yes	Q44	[Primary group): - other congenital anomalies
Q443	Congenital stenosis and stricture of bile ducts	Gastrointestinal	Congenital anomalies	Yes	Q44	[Primary group): - other congenital anomalies
Q444	Choledochal cyst	Gastrointestinal	Congenital anomalies	Yes	Q44	[Primary group): - other congenital anomalies
Q445	Other congenital malformations of bile ducts	Gastrointestinal	Congenital anomalies	Yes	Q44	[Primary group): - other congenital anomalies
Q446	Cystic disease of liver	Gastrointestinal	Congenital anomalies	Yes	Q44	[Primary group): - other congenital anomalies
Q447	Other congenital malformations of liver	Gastrointestinal	Congenital anomalies	Yes	Q44	[Primary group): - other congenital anomalies
Q450	Agenesis, aplasia and hypoplasia of pancreas	Gastrointestinal	Congenital anomalies	Yes	Q45	[Primary group): - other congenital anomalies
Q451	Annular pancreas	Gastrointestinal	Congenital anomalies	Yes	Q45	[Primary group): - other congenital anomalies
Q452	Congenital pancreatic cyst	Gastrointestinal	Congenital anomalies	Yes	Q45	[Primary group): - other congenital anomalies
Q453	Other congenital malformations of pancreas and pancreatic duct	Gastrointestinal	Congenital anomalies	Yes	Q45	[Primary group): - other congenital anomalies
Q458	Other specified congenital malformations of digestive system	Gastrointestinal	Congenital anomalies	Yes	Q45	[Primary group): - other congenital anomalies
Q459	Congenital malformation of digestive system, unspecified	Gastrointestinal	Congenital anomalies	Yes	Q45	[Primary group): - other congenital anomalies
Q600	Renal agenesis, unilateral	Renal and Urologic	Congenital anomalies	Yes	Q60	[Primary group): - other congenital anomalies
Q601	Renal agenesis, bilateral	Renal and Urologic	Congenital anomalies	Yes	Q60	[Primary group): - other congenital anomalies
Q602	Renal agenesis, unspecified	Renal and Urologic	Congenital anomalies	Yes	Q60	[Primary group): - other congenital anomalies
Q603	Renal hypoplasia, unilateral	Renal and Urologic	Congenital anomalies	Yes	Q60	[Primary group): - other congenital anomalies
Q604	Renal hypoplasia, bilateral	Renal and Urologic	Congenital anomalies	Yes	Q60	[Primary group): - other congenital anomalies
Q605	Renal hypoplasia, unspecified	Renal and Urologic	Congenital anomalies	Yes	Q60	[Primary group): - other congenital anomalies
Q606	Potter’s syndrome	Renal and Urologic	Congenital anomalies	Yes	Q60	[Primary group): - other congenital anomalies
Q610	Congenital single renal cyst	Renal and Urologic	Congenital anomalies	Yes	Q61	[Primary group): - other congenital anomalies
Q611	Polycystic kidney, autosomal recessive	Renal and Urologic	Congenital anomalies	Yes	Q61	[Primary group): - other congenital anomalies
Q612	Polycystic kidney, autosomal dominant	Renal and Urologic	Congenital anomalies	Yes	Q61	[Primary group): - other congenital anomalies
Q613	Polycystic kidney, unspecified	Renal and Urologic	Congenital anomalies	Yes	Q61	[Primary group): - other congenital anomalies
Q614	Renal dysplasia	Renal and Urologic	Congenital anomalies	Yes	Q61	[Primary group): - other congenital anomalies
Q615	Medullary cystic kidney	Renal and Urologic	Congenital anomalies	Yes	Q61	[Primary group): - other congenital anomalies
Q618	Other cystic kidney diseases	Renal and Urologic	Congenital anomalies	Yes	Q61	[Primary group): - other congenital anomalies
Q619	Cystic kidney disease, unspecified	Renal and Urologic	Congenital anomalies	Yes	Q61	[Primary group): - other congenital anomalies
Q620	Congenital hydronephrosis	Renal and Urologic	Congenital anomalies	Yes	Q62	[Primary group): - other congenital anomalies
Q6210	Atresia and stenosis of ureteropelvic junction	Renal and Urologic	Congenital anomalies	Yes	Q62	[Primary group): - other congenital anomalies
Q6211	Atresia and stenosis of ureterovesical orifice	Renal and Urologic	Congenital anomalies	Yes	Q62	[Primary group): - other congenital anomalies
Q6218	Other atresia and stenosis of ureter	Renal and Urologic	Congenital anomalies	Yes	Q62	[Primary group): - other congenital anomalies
Q622	Congenital megaloureter	Renal and Urologic	Congenital anomalies	Yes	Q62	[Primary group): - other congenital anomalies
Q623	Other obstructive defects of renal pelvis and ureter	Renal and Urologic	Congenital anomalies	Yes	Q62	[Primary group): - other congenital anomalies
Q624	Agenesis of ureter	Renal and Urologic	Congenital anomalies	Yes	Q62	[Primary group): - other congenital anomalies
Q625	Duplication of ureter	Renal and Urologic	Congenital anomalies	Yes	Q62	[Primary group): - other congenital anomalies
Q626	Malposition of ureter	Renal and Urologic	Congenital anomalies	Yes	Q62	[Primary group): - other congenital anomalies
Q627	Congenital vesico-uretero-renal reflux	Renal and Urologic	Congenital anomalies	Yes	Q62	[Primary group): - other congenital anomalies
Q628	Other congenital malformations of ureter	Renal and Urologic	Congenital anomalies	Yes	Q62	[Primary group): - other congenital anomalies
Q630	Accessory kidney	Renal and Urologic	Congenital anomalies	Yes	Q63	[Primary group): - other congenital anomalies
Q631	Lobulated, fused and horseshoe kidney	Renal and Urologic	Congenital anomalies	Yes	Q63	[Primary group): - other congenital anomalies
Q632	Ectopic kidney	Renal and Urologic	Congenital anomalies	Yes	Q63	[Primary group): - other congenital anomalies
Q633	Hyperplastic and giant kidney	Renal and Urologic	Congenital anomalies	Yes	Q63	[Primary group): - other congenital anomalies
Q638	Other specified congenital malformations of kidney	Renal and Urologic	Congenital anomalies	Yes	Q63	[Primary group): - other congenital anomalies
Q639	Congenital malformation of kidney, unspecified	Renal and Urologic	Congenital anomalies	Yes	Q63	[Primary group): - other congenital anomalies
Q640	Epispadias	Renal and Urologic	Congenital anomalies	Yes	Q64	[Primary group): - other congenital anomalies
Q6410	Cloacal exstrophy of urinary bladder	Renal and Urologic	Congenital anomalies	Yes	Q64	[Primary group): - other congenital anomalies
Q6418	Other exstrophy of urinary bladder	Renal and Urologic	Congenital anomalies	Yes	Q64	[Primary group): - other congenital anomalies
Q642	Congenital posterior urethral valves	Renal and Urologic	Congenital anomalies	Yes	Q64	[Primary group): - other congenital anomalies
Q6430	Congenital bladder neck obstruction	Renal and Urologic	Congenital anomalies	Yes	Q64	[Primary group): - other congenital anomalies
Q6431	Congenital stricture of urethra	Renal and Urologic	Congenital anomalies	Yes	Q64	[Primary group): - other congenital anomalies
Q6432	Congenital stricture of urinary meatus	Renal and Urologic	Congenital anomalies	Yes	Q64	[Primary group): - other congenital anomalies
Q6438	Other congenital atresia and stenosis of urethra and bladder neck	Renal and Urologic	Congenital anomalies	Yes	Q64	[Primary group): - other congenital anomalies
Q644	Malformation of urachus	Renal and Urologic	Congenital anomalies	Yes	Q64	[Primary group): - other congenital anomalies
Q645	Congenital absence of bladder and urethra	Renal and Urologic	Congenital anomalies	Yes	Q64	[Primary group): - other congenital anomalies
Q646	Congenital diverticulum of bladder	Renal and Urologic	Congenital anomalies	Yes	Q64	[Primary group): - other congenital anomalies
Q6470	Congenital urethrorectal fistula	Renal and Urologic	Congenital anomalies	Yes	Q64	[Primary group): - other congenital anomalies
Q6471	Congenital double urethra (or urinary meatus)	Renal and Urologic	Congenital anomalies	Yes	Q64	[Primary group): - other congenital anomalies
Q6478	Other congenital malformations of bladder and urethra	Renal and Urologic	Congenital anomalies	Yes	Q64	[Primary group): - other congenital anomalies
Q648	Other specified congenital malformations of urinary system	Renal and Urologic	Congenital anomalies	Yes	Q64	[Primary group): - other congenital anomalies
Q649	Congenital malformation of urinary system, unspecified	Renal and Urologic	Congenital anomalies	Yes	Q64	[Primary group): - other congenital anomalies
Q722	Congenital absence of both lower leg and foot	Other Congenital or Genetic Defect	Bone and join anomalies	None
Q750	Craniosynostosis	Other Congenital or Genetic Defect	Bone and join anomalies	Yes		[Primary group): - other congenital anomalies
Q752	Hypertelorism	Other Congenital or Genetic Defect	Bone and join anomalies	Yes		[Primary group): - other congenital anomalies
Q759	Congenital malformation of skull and face bones, unspecified	Other Congenital or Genetic Defect	Bone and join anomalies	Yes		[Primary group): - other congenital anomalies
Q760	Spina bifida occulta	Other Congenital or Genetic Defect	Bone and join anomalies	Yes		[Primary group): - other congenital anomalies
Q761	Klippel-Feil syndrome	Other Congenital or Genetic Defect	Bone and join anomalies	None
Q7620	Congenital spondylolisthesis	Other Congenital or Genetic Defect	Bone and join anomalies	None
Q7621	Congenital spondylolysis	Other Congenital or Genetic Defect	Bone and join anomalies	None
Q764	Other congenital malformations of spine, not associated with scoliosis	Other Congenital or Genetic Defect	Bone and join anomalies	Yes		[Primary group): - other congenital anomalies
Q765	Cervical rib	Other Congenital or Genetic Defect	Bone and join anomalies	None
Q766	Other congenital malformations of ribs	Other Congenital or Genetic Defect	Bone and join anomalies	Yes		[Primary group): - other congenital anomalies
Q767	Congenital malformation of sternum	Other Congenital or Genetic Defect	Bone and join anomalies	Yes		[Primary group): - other congenital anomalies
Q770	Achondrogenesis	Other Congenital or Genetic Defect	Bone and join anomalies	Yes	Q77	[Primary group): - other congenital anomalies
Q771	Thanatophoric short stature	Other Congenital or Genetic Defect	Bone and join anomalies	Yes	Q77	[Primary group): - other congenital anomalies
Q772	Short rib syndrome	Other Congenital or Genetic Defect	Bone and join anomalies	Yes	Q77	[Primary group): - other congenital anomalies
Q773	Chondrodysplasia punctata	Other Congenital or Genetic Defect	Bone and join anomalies	Yes	Q77	[Primary group): - other congenital anomalies
Q774	Achondroplasia	Other Congenital or Genetic Defect	Bone and join anomalies	Yes	Q77	[Primary group): - other congenital anomalies
Q775	Dystrophic dysplasia	Other Congenital or Genetic Defect	Bone and join anomalies	Yes	Q77	[Primary group): - other congenital anomalies
Q776	Chondroectodermal dysplasia	Other Congenital or Genetic Defect	Bone and join anomalies	Yes	Q77	[Primary group): - other congenital anomalies
Q777	Spondyloepiphyseal dysplasia	Other Congenital or Genetic Defect	Bone and join anomalies	Yes	Q77	[Primary group): - other congenital anomalies
Q778	Other osteochondrodysplasia with defects of growth of tubular bones and spine	Other Congenital or Genetic Defect	Bone and join anomalies	Yes	Q77	[Primary group): - other congenital anomalies
Q779	Osteochondrodysplasia with defects of growth of tubular bones and spine, unspecified	Other Congenital or Genetic Defect	Bone and join anomalies	Yes	Q77	[Primary group): - other congenital anomalies
Q780	Osteogenesis imperfecta	Other Congenital or Genetic Defect	Bone and join anomalies	Yes		[Primary group): - other congenital anomalies
Q781	Polyostotic fibrous dysplasia	Other Congenital or Genetic Defect	Bone and join anomalies	None
Q782	Osteopetrosis	Other Congenital or Genetic Defect	Bone and join anomalies	None
Q783	Progressive diaphyseal dysplasia	Other Congenital or Genetic Defect	Bone and join anomalies	None
Q784	Enchondromatosis	Other Congenital or Genetic Defect	Bone and join anomalies	None
Q788	Other specified osteochondrodysplasias	Other Congenital or Genetic Defect	Bone and join anomalies	Yes		[Primary group): - other congenital anomalies
Q789	Osteochondrodysplasia, unspecified	Other Congenital or Genetic Defect	Bone and join anomalies	Yes		[Primary group): - other congenital anomalies
Q790	Congenital diaphragmatic hernia	Other Congenital or Genetic Defect	Diaphragm and abdominal wall	Yes		Congenital diaphragmatic hernia
Q791	Other congenital malformations of diaphragm	Other Congenital or Genetic Defect	Diaphragm and abdominal wall	Yes		Respiratory - congenital anomalies
Q792	Exomphalos	Other Congenital or Genetic Defect	Diaphragm and abdominal wall	Yes		Gastrointestinal - congenital anomalies
Q793	Gastroschisis	Other Congenital or Genetic Defect	Diaphragm and abdominal wall	Yes		Gastrointestinal - congenital anomalies
Q794	Prune belly syndrome	Other Congenital or Genetic Defect	Diaphragm and abdominal wall	None
Q795	Other congenital malformations of abdominal wall	Other Congenital or Genetic Defect	Diaphragm and abdominal wall	Yes		Gastrointestinal - congenital anomalies
Q7959	Other congenital malformations of abdominal wall	Other Congenital or Genetic Defect	Diaphragm and abdominal wall	Yes	Q795	Gastrointestinal - congenital anomalies
Q799	Congenital malformation of musculoskeletal system, unspecified	Other Congenital or Genetic Defect	Diaphragm and abdominal wall	Yes		[Primary group): - other congenital anomalies
Q810	Epidermolysis bullosa simplex	Other Congenital or Genetic Defect	Diaphragm and abdominal wall	Yes	Q81	[Primary group): - other genetic disorders
Q811	Epidermolysis bullosa letalis	Other Congenital or Genetic Defect	Diaphragm and abdominal wall	Yes	Q81	[Primary group): - other genetic disorders
Q812	Epidermolysis bullosa dystrophica	Other Congenital or Genetic Defect	Diaphragm and abdominal wall	Yes	Q81	[Primary group): - other genetic disorders
Q818	Other epidermolysis bullosa	Other Congenital or Genetic Defect	Diaphragm and abdominal wall	Yes	Q81	[Primary group): - other genetic disorders
Q819	Epidermolysis bullosa, unspecified	Other Congenital or Genetic Defect	Diaphragm and abdominal wall	Yes	Q81	[Primary group): - other genetic disorders
Q850	Neurofibromatosis (nonmalignant)	Malignancy	Neoplasms	Yes		Neurologic and Neuromuscular - Other neurological disorders
Q851	Tuberous sclerosis	Neurologic and Neuromuscular	CNS degeneration and diseases	Yes		Other neurological disorders
Q871	Congenital malformation syndromes predominantly associated with short stature	Other Congenital or Genetic Defect	Other congenital anomalies	None
Q872	Congenital malformation syndromes predominantly involving limbs	Other Congenital or Genetic Defect	Other congenital anomalies	None
Q873	Congenital malformation syndromes involving early overgrowth	Other Congenital or Genetic Defect	Other congenital anomalies	None
Q874	Marfan’s syndrome	Other Congenital or Genetic Defect	Other congenital anomalies	None
Q8781	Alport syndrome	Other Congenital or Genetic Defect	Other congenital anomalies	Yes	Q878	[Primary group): - other genetic disorders
Q8789	Other specified congenital malformation syndromes, not elsewhere classified	Other Congenital or Genetic Defect	Other congenital anomalies	Yes	Q878	[Primary group): - other congenital anomalies
Q897	Multiple congenital malformations, not elsewhere classified	Other Congenital or Genetic Defect	Other congenital anomalies	Yes		[Primary group): - other congenital anomalies
Q899	Congenital malformation, unspecified	Other Congenital or Genetic Defect	Other congenital anomalies	Yes		[Primary group): - other congenital anomalies
Q909	Down’s syndrome, unspecified	Other Congenital or Genetic Defect	Chromosomal anomalies	Yes		[Primary group): - Down syndrome
Q913	Edwards’ syndrome, unspecified	Other Congenital or Genetic Defect	Chromosomal anomalies	Yes		[Primary group): - other genetic disorders
Q914	Trisomy 13, meiotic nondisjunction	Other Congenital or Genetic Defect	Chromosomal anomalies	None
Q917	Patau’s syndrome, unspecified	Other Congenital or Genetic Defect	Chromosomal anomalies	Yes		[Primary group): - other genetic disorders
Q928	Other specified trisomies and partial trisomies of autosomes	Other Congenital or Genetic Defect	Chromosomal anomalies	Yes		[Primary group): - other genetic disorders
Q930	Whole chromosome monosomy, meiotic nondisjunction	Other Congenital or Genetic Defect	Chromosomal anomalies	Yes	Q93	[Primary group): - other genetic disorders
Q931	Whole chromosome monosomy, mosaicism (mitotic nondisjunction)	Other Congenital or Genetic Defect	Chromosomal anomalies	Yes	Q93	[Primary group): - other genetic disorders
Q932	Chromosome replaced with ring or dicentric	Other Congenital or Genetic Defect	Chromosomal anomalies	Yes	Q93	[Primary group): - other genetic disorders
Q933	Deletion of short arm of chromosome 4	Other Congenital or Genetic Defect	Chromosomal anomalies	Yes	Q93	[Primary group): - other genetic disorders
Q934	Deletion of short arm of chromosome 5	Other Congenital or Genetic Defect	Chromosomal anomalies	Yes	Q93	[Primary group): - other genetic disorders
Q935	Other deletions of part of a chromosome	Other Congenital or Genetic Defect	Chromosomal anomalies	Yes	Q93	[Primary group): - other genetic disorders
Q936	Deletions seen only at prometaphase	Other Congenital or Genetic Defect	Chromosomal anomalies	Yes	Q93	[Primary group): - other genetic disorders
Q937	Deletions with other complex rearrangements	Other Congenital or Genetic Defect	Chromosomal anomalies	Yes	Q93	[Primary group): - other genetic disorders
Q938	Other deletions from the autosomes	Other Congenital or Genetic Defect	Chromosomal anomalies	Yes	Q93	[Primary group): - other genetic disorders
Q939	Deletion from autosomes, unspecified	Other Congenital or Genetic Defect	Chromosomal anomalies	Yes	Q93	[Primary group): - other genetic disorders
Q950	Balanced translocation and insertion in normal individual	Other Congenital or Genetic Defect	Chromosomal anomalies	None
Q969	Turner’s syndrome, unspecified	Other Congenital or Genetic Defect	Chromosomal anomalies	Yes		[Primary group): - other genetic disorders
Q970	Karyotype 47,XXX	Other Congenital or Genetic Defect	Chromosomal anomalies	Yes	Q97	[Primary group): - other genetic disorders
Q971	Female with more than three X chromosomes	Other Congenital or Genetic Defect	Chromosomal anomalies	Yes	Q97	[Primary group): - other genetic disorders
Q972	Mosaicism, lines with various numbers of X chromosomes	Other Congenital or Genetic Defect	Chromosomal anomalies	Yes	Q97	[Primary group): - other genetic disorders
Q973	Female with 46,XY karyotype	Other Congenital or Genetic Defect	Chromosomal anomalies	Yes	Q97	[Primary group): - other genetic disorders
Q978	Other specified sex chromosome abnormalities, female phenotype	Other Congenital or Genetic Defect	Chromosomal anomalies	Yes	Q97	[Primary group): - other genetic disorders
Q979	Sex chromosome abnormality, female phenotype, unspecified	Other Congenital or Genetic Defect	Chromosomal anomalies	Yes	Q97	[Primary group): - other genetic disorders
Q980	Klinefelter’s syndrome karyotype 47,XXY	Other Congenital or Genetic Defect	Chromosomal anomalies	Yes	Q98	[Primary group): - other genetic disorders
Q981	Klinefelter’s syndrome, male with more than two X chromosomes	Other Congenital or Genetic Defect	Chromosomal anomalies	Yes	Q98	[Primary group): - other genetic disorders
Q982	Klinefelter’s syndrome, male with 46,XX karyotype	Other Congenital or Genetic Defect	Chromosomal anomalies	Yes	Q98	[Primary group): - other genetic disorders
Q983	Other male with 46,XX karyotype	Other Congenital or Genetic Defect	Chromosomal anomalies	Yes	Q98	[Primary group): - other genetic disorders
Q984	Klinefelter’s syndrome, unspecified	Other Congenital or Genetic Defect	Chromosomal anomalies	Yes	Q98	[Primary group): - other genetic disorders
Q985	Karyotype 47,XYY	Other Congenital or Genetic Defect	Chromosomal anomalies	Yes	Q98	[Primary group): - other genetic disorders
Q986	Male with structurally abnormal sex chromosome	Other Congenital or Genetic Defect	Chromosomal anomalies	Yes	Q98	[Primary group): - other genetic disorders
Q987	Male with sex chromosome mosaicism	Other Congenital or Genetic Defect	Chromosomal anomalies	Yes	Q98	[Primary group): - other genetic disorders
Q988	Other specified sex chromosome abnormalities, male phenotype	Other Congenital or Genetic Defect	Chromosomal anomalies	Yes	Q98	[Primary group): - other genetic disorders
Q989	Sex chromosome abnormality, male phenotype, unspecified	Other Congenital or Genetic Defect	Chromosomal anomalies	Yes	Q98	[Primary group): - other genetic disorders
Q992	Fragile X chromosome	Other Congenital or Genetic Defect	Other congenital anomalies	None
Q998	Other specified chromosome abnormalities	Other Congenital or Genetic Defect	Chromosomal anomalies	Yes		[Primary group): - other genetic disorders
Q999	Chromosomal abnormality, unspecified	Other Congenital or Genetic Defect	Chromosomal anomalies	Yes		[Primary group): - other genetic disorders
R001	Bradycardia, unspecified	Cardiovascular	Dysrhythmias	Yes		Conduction disorder/dysrhythmia
R403	Persistent vegetative state	Neurologic and Neuromuscular	Other disorders of CNS	None
T820	Mechanical complication of heart valve prosthesis	Cardiovascular	Devices	None
T821	Mechanical complication of cardiac electronic device	Cardiovascular	Devices	Yes		Other cardiovascular disease
T822	Mechanical complication of coronary artery bypass and valve grafts	Cardiovascular	Devices	None
T825	Mechanical complication of other cardiac and vascular devices and implants	Cardiovascular	Devices	Yes		Other cardiovascular disease
T826	Infection and inflammatory reaction due to cardiac valve prosthesis	Cardiovascular	Devices	None
T827	Infection and inflammatory reaction due to other cardiac and vascular devices, implants and grafts	Cardiovascular	Devices	Yes		Other cardiovascular disease
T840	Mechanical complication of internal joint prosthesis	Miscellaneous, Not Elsewhere Classified	Devices	None
T841	Mechanical complication of internal fixation device of bones of limb	Miscellaneous, Not Elsewhere Classified	Devices	None
T844	Mechanical complication of other internal orthopaedic devices, implants and grafts	Miscellaneous, Not Elsewhere Classified	Devices	None
T845	Infection and inflammatory reaction due to internal joint prosthesis	Miscellaneous, Not Elsewhere Classified	Devices	None
T846	Infection and inflammatory reaction due to internal fixation device	Miscellaneous, Not Elsewhere Classified	Devices	None
T847	Infection and inflammatory reaction due to other internal orthopaedic prosthetic devices, implants and grafts	Miscellaneous, Not Elsewhere Classified	Devices	None
T850	Mechanical complication of ventricular intracranial (communicating) shunt	Neurologic and Neuromuscular	Devices	Yes		Included in CMC group, but not assigned a specific category
T851	Mechanical complication of implanted electronic stimulator of nervous system	Neurologic and Neuromuscular	Devices	None
T857	Infection and inflammatory reaction due to other internal prosthetic devices, implants and grafts	Renal and Urologic	Devices	Yes		Other
T860	Bone-marrow transplant rejection	Malignancy	Transplantation	Yes		[Primary group): - Transplantation
T861	Kidney transplant failure and rejection	Renal and Urologic	Transplantation	None
T862	Heart transplant failure and rejection	Cardiovascular	Transplantation	None
T864	Liver transplant failure and rejection	Gastrointestinal	Transplantation	Yes		[Primary group): - Transplantation
T865	Complications of stem cell transplant	Miscellaneous, Not Elsewhere Classified	Transplantation	None
T8681	Complications of lung transplant	Respiratory	Transplantation	None
T8685	Complication of intestine transplant	Gastrointestinal	Transplantation	None
T86890	Other transplanted tissue rejection	Miscellaneous, Not Elsewhere Classified	Transplantation	None
T8690	Complication of unspecified transplanted organ and tissue	Miscellaneous, Not Elsewhere Classified	Transplantation	None
T870X9	Complications of reattached (part of) unspecified upper extremity	Miscellaneous, Not Elsewhere Classified	Devices	None
T872	Complications of other reattached body part	Miscellaneous, Not Elsewhere Classified	Devices	None
Y831	Surgical operation with implant of artificial internal device as the cause of abnormal reaction or later complication, without mention of misadventure at the time of the procedure	Miscellaneous, Not Elsewhere Classified	Devices	Yes		Included in CMC group, but not assigned a specific category
Y833	Surgical operation with formation of external stoma as the cause of abnormal reaction or later complication, without mention of misadventure at the time of the procedure	Miscellaneous, Not Elsewhere Classified	Devices	Yes		Gastrointestinal - surgical
Z430	Attention to tracheostomy	Respiratory	Devices	Yes		Tracheostomy/assisted ventilation
Z431	Attention to gastrostomy	Gastrointestinal	Devices	Yes		Gastrostomy
Z432	Attention to ileostomy	Gastrointestinal	Devices	Yes		Surgical
Z433	Attention to colostomy	Gastrointestinal	Devices	Yes		Surgical
Z434	Attention to other artificial openings of digestive tract	Gastrointestinal	Devices	Yes		Surgical
Z435	Attention to cystostomy	Renal and Urologic	Devices	None
Z436	Attention to other artificial openings of urinary tract	Renal and Urologic	Devices	None
Z4501	Encounter for adjustment and management of cardiac pacemaker	Cardiovascular	Devices	Yes	Z450	Conduction disorder/dysrhythmia
Z4541	Encounter for adjustment and management of cerebrospinal fluid drainage device	Neurologic and Neuromuscular	Devices	None
Z4542	Encounter for adjustment and management of neurostimulator	Neurologic and Neuromuscular	Devices	None
Z465	Encounter for fitting and adjustment of other gastrointestinal appliance and device	Gastrointestinal	Devices	None
Z466	Fitting and adjustment of urinary device	Renal and Urologic	Devices	None
Z4681	Encounter for fitting and adjustment of insulin pump	Metabolic	Devices	None
Z902	Acquired absence of lung [part of]	Respiratory	Chronic respiratory diseases	None
Z903	Acquired absence of part of stomach	Gastrointestinal	Other	None
Z9049	Acquired absence of other specified parts of digestive tract	Gastrointestinal	Other	Yes	Z904	Surgical
Z905	Acquired absence of kidney	Renal and Urologic	Other	None
Z906	Acquired absence of other organs of urinary tract	Renal and Urologic	Other	None
Z9115	Patient's noncompliance with renal dialysis	Renal and Urologic	Devices	Yes	Z911	Chronic renal failure
Z930	Tracheostomy status	Respiratory	Devices	Yes		Tracheostomy/assisted ventilation
Z931	Gastrostomy status	Gastrointestinal	Devices	Yes		Gastrostomy
Z932	Ileostomy status	Gastrointestinal	Devices	Yes		Surgical
Z933	Colostomy status	Gastrointestinal	Devices	Yes		Surgical
Z934	Other artificial openings of gastrointestinal tract status	Gastrointestinal	Devices	Yes		Surgical
Z935	Cystostomy status	Renal and Urologic	Devices	None
Z936	Other artificial openings of urinary tract status	Renal and Urologic	Devices	None
Z940	Kidney transplant status	Renal and Urologic	Transplantation	None
Z941	Heart transplant status	Cardiovascular	Transplantation	None
Z942	Lung transplant status	Respiratory	Transplantation	None
Z944	Liver transplant status	Gastrointestinal	Transplantation	Yes		[Primary group): - Transplantation
Z9481	Bone marrow transplant status	Malignancy	Transplantation	Yes	Z948	[Primary group): - Transplantation
Z9482	Intestine transplant status	Gastrointestinal	Transplantation	Yes	Z948	[Primary group): - Transplantation
Z9483	Pancreas transplant status	Gastrointestinal	Transplantation	Yes	Z948	[Primary group): - Transplantation
Z9484	Stem cells transplant status	Malignancy	Transplantation	Yes	Z948	[Primary group): - Transplantation
Z950	Presence of cardiac pacemaker	Cardiovascular	Devices	Yes		Conduction disorder/dysrhythmia
Z951	Presence of aortocoronary bypass graft	Cardiovascular	Other	None
Z952	Presence of prosthetic heart valve	Cardiovascular	Devices	Yes		Other cardiovascular disease
Z953	Presence of xenogenic heart valve	Cardiovascular	Devices	None
Z9581	Presence of other cardiac implants and grafts	Cardiovascular	Devices	Yes	Z958	Other cardiovascular disease
Z959	Presence of cardiac and vascular implant and graft, unspecified	Cardiovascular	Devices	None
Z9641	Presence of insulin pump (external) (internal)	Metabolic	Devices	None
Z980	Intestinal bypass and anastomosis status	Gastrointestinal	Other	None
Z982	Presence of cerebrospinal fluid drainage device	Neurologic and Neuromuscular	Devices	Yes		Other neurological disorders
Z990	Dependence on aspirator	Respiratory	Devices	None
Z9911	Dependence on respirator [ventilator] status	Respiratory	Devices	Yes	Z991	Tracheostomy/assisted ventilation
Z9912	Encounter for respirator [ventilator] dependence during power failure	Respiratory	Devices	Yes	Z991	Tracheostomy/assisted ventilation
Z992	Dependence on renal dialysis	Renal and Urologic	Devices	Yes		Chronic renal failure
Z9981	Dependence on supplemental oxygen	Miscellaneous, Not Elsewhere Classified	Devices	None

## Sheet: CMC classification
eTable 2. CMC classification
Primary CMC category	CMC subcategory	List of ICD10 codes	ICD10 description
Neurologic	Neurodegenerative diseases	E75.0, E75.1, E75.2, E75.3, E75.4, E75.5, E75.6, G12.0, G31.8, G31.89, G31.9, G71.0, G71.1, G71.2, G71.3, G71.8, G71.9	GM2 gangliosidosis; Other gangliosidosis; Other sphingolipidosis; Sphingolipidosis; unspecified; Neuronal ceroid lipofuscinosis; Other lipid storage disorders; Lipid storage disorder; unspecified; Infantile spinal muscular atrophy; type I [Werdnig-Hoffman]; Other specified degenerative diseases of nervous system; Other specified degenerative diseases of nervous system; Degenerative disease of ner…
Neurologic	Birth asphyxia	P21.9	Newborn asphyxia; unspecified
Neurologic	Cerebral hemorrhage at birth	P10.0, P10.1, P52.4, P52.8	Subdural haemorrhage due to birth injury; Cerebral haemorrhage due to birth injury; Intracerebral (nontraumatic) haemorrhage of fetus and newborn; Other intracranial (nontraumatic) haemorrhages of fetus and newborn
Neurologic	Brain malformation	Q00.0, Q00.1, Q00.2, Q01.0, Q01.1, Q01.2, Q01.8, Q01.9, Q03.0, Q03.1, Q03.8, Q03.9, Q04.X, Q05.X, Q06.X, Q07.0, Q07.8, Q07.9	Anencephaly; Craniorachischisis; Iniencephaly; Frontal encephalocele; Nasofrontal encephalocele; Occipital encephalocele; Encephalocele of other sites; Encephalocele; unspecified; Malformations of aqueduct of Sylvius; Atresia of foramina of Magendie and Luschka; Other congenital hydrocephalus; Congenital hydrocephalus; unspecified; Congenital malformations of corpus callosum; Arhinencephaly; Holo…
Neurologic	Epilepsy syndrome	G40.11, G40.21, G40.301, G40.311, G40.41, G40.804, G40.911, G40.919	Localization-related (focal) (partial) symptomatic epilepsy and epileptic syndromes with simple partial seizures; intractable; Localization-related (focal) (partial) symptomatic epilepsy and epileptic syndromes with complex partial seizures; intractable; Generalized idiopathic epilepsy and epileptic syndromes; not intractable; with status epilepticus; Generalized idiopathic epilepsy and epileptic…
Neurologic	Movement disorders	G24.8, G25.3, G25.81, G25.82, G25.83, G25.89, G25.9	Other dystonia; Myoclonus; Restless legs syndrome; Stiff-man syndrome; Benign shuddering attacks; Other specified extrapyramidal and movement disorders; Extrapyramidal and movement disorder; unspecified
Neurologic	Other neurological disorders	Q85.0, Q02., G91.1, G93.1, G93.5, G93.8, G94., G95.89, I63.5, P57.0, Q85.1, Z98.2	Neurofibromatosis (nonmalignant); microcephaly; Obstructive hydrocephalus; Anoxic brain damage; not elsewhere classified; Compression of brain; Other specified disorders of brain; Other disorders of brain in diseases classified elsewhere; Other specified diseases of spinal cord; Cerebral infarction due to unspecified occlusion or stenosis of cerebral arteries; Kernicterus due to isoimmunization; …
Neurologic	Brain tumor	D43.0, D43.1, D43.2, D43.3, D43.4, D43.7, D43.9	Neoplasm of uncertain or unknown behaviour of brain; supratentorial; Neoplasm of uncertain or unknown behaviour of brain; infratentorial; Neoplasm of uncertain or unknown behaviour of brain; unspecified; Neoplasm of uncertain or unknown behaviour of cranial nerves; Neoplasm of uncertain or unknown behaviour of spinal cord; Neoplasm of uncertain or unknown behaviour of other parts of central nervo…
Cardiovascular	Congenital heart disease	Q20.0, Q20.1, Q20.2, Q20.30, Q20.31, Q20.32, Q20.38, Q20.4, Q20.50, Q20.58, Q20.6, Q20.8, Q20.9, Q21.2, Q21.3, Q24.X, Q25.1, Q25.3, Q25.4, Q25.5, Q25.6, Q25.7, Q25.8, Q25.9, Q26.X, Q28.2, Q28.3, Q28.9	Common arterial trunk; Double outlet right ventricle; Double outlet left ventricle; Dextratransposition of aorta; Complete transposition of great vessels; Congenitally corrected transposition of great vessels; Other transposition of great vessels NEC; Double inlet ventricle; Discordant atrioventricular connection with corrected transposition; Discordant atrioventricular connection NEC; Isomerism …
Cardiovascular	Cardiomyopathies	I42.0, I42.1, I42.2, I42.3, I42.4, I42.5, I42.6, I42.7, I42.8, I42.9, I43.0, I43.1, I43.2, I43.8	Dilated cardiomyopathy; Obstructive hypertrophic cardiomyopathy; Other hypertrophic cardiomyopathy; Endomyocardial (eosinophilic) disease; Endocardial fibroelastosis; Other restrictive cardiomyopathy; Alcoholic cardiomyopathy; Cardiomyopathy due to drugs and other external agents; Other cardiomyopathies; Cardiomyopathy; unspecified; Cardiomyopathy in infectious and parasitic diseases classified e…
Cardiovascular	Conduction disorder/dysrhythmia	I44.0, I44.1, I44.2, I44.3, I44.4, I44.5, I44.6, I44.7, I45.X, I47.0, I47.1, I47.2, I47.9, I48.0, I48.00, I48.01, I48.02, I48.1, I48.3, I48.4, I48.90, I48.91, I49.00, I49.01, I49.1, I49.3, I49.8, I49.9, I50.9, R00.1, Z45.01, Z95.0	Atrioventricular block; first degree; Atrioventricular block; second degree; Atrioventricular block; complete; Other and unspecified atrioventricular block; Left anterior fascicular block; Left posterior fascicular block; Other and unspecified fascicular block; Left bundle-branch block; unspecified; Right fascicular block; Other and unspecified right bundle-branch block; Bifascicular block; Trifa…
Cardiovascular	Other cardiovascular disease	I34.0, I51.81, M30.3, T82.1, T82.5, T82.7, Z95.2, Z95.81	Mitral (valve) insufficiency; Takotsubo syndrome; Kawasaki disease; Mechanical complication of cardiac electronic device; Mechanical complication of other cardiac and vascular devices and implants; Infection and inflammatory reaction due to other cardiac and vascular devices; implants and grafts; Presence of prosthetic heart valve; Presence of other cardiac implants and grafts
Respiratory	Primary lung disease	I27.0, I27.2, P25.0, P25.8, P27.0, P27.1, P27.8	Primary pulmonary hypertension; Other secondary pulmonary hypertension; Interstitial emphysema originating in the perinatal period; Other conditions related to interstitial emphysema originating in the perinatal period; Wilson-Mikity syndrome; Bronchopulmonary dysplasia originating in the perinatal period; Other chronic respiratory diseases originating in the perinatal period
Respiratory	Upper airway malformation	Q30.0, Q30.1, Q30.2, Q30.3, Q30.8, Q30.9, Q31.0, Q31.1, Q31.2, Q31.3, Q31.5, Q31.8, Q31.9	Choanal atresia; Agenesis and underdevelopment of nose; Fissured; notched and cleft nose; Congenital perforated nasal septum; Other congenital malformations of nose; Congenital malformation of nose; unspecified; Web of larynx; Congenital subglottic stenosis; Laryngeal hypoplasia; Laryngocele; Congenital laryngomalacia; Other congenital malformations of larynx; Congenital malformation of larynx; u…
Respiratory	Lower airway malformation	Q32.0, Q32.10, Q32.11, Q32.12, Q32.13, Q32.18, Q32.2, Q32.3, Q32.4, Q33.0, Q33.1, Q33.2, Q33.3, Q33.4, Q33.5, Q33.6, Q33.8, Q33.9, Q34.0, Q34.1, Q34.8, Q34.9	Congenital tracheomalacia; Congenital malformation of tracheal cartilage; Congenital atresia of trachea; Congenital stenosis of trachea; Congenital tracheocele; Other specified congenital malformation of trachea; Congenital bronchomalacia; Congenital stenosis of bronchus; Other congenital malformations of bronchus; Congenital cystic lung; Accessory lobe of lung; Sequestration of lung; Agenesis of…
Respiratory	Congenital hypoventilation syndromes	G47.35	Congenital central alveolar hypoventilation syndrome
Respiratory	Cystic fibrosis	E84.0, E84.1, E84.8, E84.9	Cystic fibrosis with pulmonary manifestations; Cystic fibrosis with intestinal manifestations; Cystic fibrosis with other manifestations; Cystic fibrosis; unspecified
Respiratory	Tracheostomy/assisted ventilation	J95.00, J95.01, J95.02, J95.03, J95.04, J95.09, J95.850, Z43.0, Z93.0, Z99.11, Z99.12	Haemorrhage from tracheostomy stoma; Infection of tracheostomy stoma; Malfunction of tracheostomy stoma; Tracheo-esophageal fistula following tracheostomy; Tracheo-esophageal fistula following tracheostomy; Other tracheostomy complication; Complication of respirator [ventilator]; Attention to tracheostomy; Tracheostomy status; Dependence on respirator [ventilator] status; Encounter for respirator…
Gastrointestinal	Chronic liver disease and cirrhosis	K74.0, K74.1, K74.2, K74.3, K74.4, K74.5, K74.6, K76.8	Hepatic fibrosis; Hepatic sclerosis; Hepatic fibrosis with hepatic sclerosis; Primary biliary cirrhosis; Secondary biliary cirrhosis; Biliary cirrhosis; unspecified; Other and unspecified cirrhosis of liver; Other specified diseases of liver
Gastrointestinal	Congenital anomalies	Q79.2, Q79.3, Q79.5, Q79.59	Exomphalos; Gastroschisis; Other congenital malformations of abdominal wall; Other congenital malformations of abdominal wall
Gastrointestinal	Gastrostomy	Z43.1, Z93.1	Attention to gastrostomy; Gastrostomy status
Gastrointestinal	Oesophageal atresia +/- tracheo-oesophageal fistula	Q39.0, Q39.1, Q39.2	Atresia of oesophagus without fistula; Atresia of oesophagus with tracheo-oesophageal fistula; Congenital tracheo-oesophageal fistula without atresia
Gastrointestinal	Surgical	Z43.2, Z43.3, Z43.4, Z90.49, Z93.2, Z93.3, Z93.4, Y83.3	Attention to ileostomy; Attention to colostomy; Attention to other artificial openings of digestive tract; Acquired absence of other specified parts of digestive tract; Ileostomy status; Colostomy status; Other artificial openings of gastrointestinal tract status; Surgical operation with formation of external stoma as the cause of abnormal reaction or later complication; without mention of misadv…
Gastrointestinal	Other gastointestinal disease	K51.0, K51.1, K51.2, K51.3, K51.4, K51.5, K51.8, K51.9	Ulcerative (chronic) pancolitis; Ulcerative (chronic) ileocolitis; Ulcerative (chronic) proctitis; Ulcerative (chronic) rectosigmoiditis; Inflammatory polyps; Left sided colitis; Other ulcerative colitis; Ulcerative colitis; unspecified
Hematologic or immunologic	Inborn error of immunity	D84.1, D8.0X, D82.X, D84.0, D84.8, D84.9, D8.1X	Defects in the complement system; Hereditary hypogammaglobulinaemia; Nonfamilial hypogammaglobulinaemia; Selective deficiency of immunoglobulin A [IgA]; Selective deficiency of immunoglobulin G [IgG] subclasses; Selective deficiency of immunoglobulin M [IgM]; Immunodeficiency with increased immunoglobulin M [IgM]; Antibody deficiency with near-normal immunoglobulins or with hyperimmunoglobulinaem…
Hematologic or immunologic	Neutropenia	D70.0	Neutropenia
Hematologic or immunologic	Haemophagocytic lymphohistiocytosis	D76.1	Haemophagocytic lymphohistiocytosis
Hematologic or immunologic	Hereditary or aplastic anemias / coagulation disorders	D55.X, D56.X, D57.0, D57.1, D57.2, D57.3, D57.8, D58.X, D60.0, D60.1, D60.8, D60.9, D61.X, D66., D68.2, D69.4	Anaemia due to glucose-6-phosphate dehydrogenase [G6PD] deficiency; Anaemia due to other disorders of glutathione metabolism; Anaemia due to disorders of glycolytic enzymes; Anaemia due to disorders of nucleotide metabolism; Other anaemias due to enzyme disorders; Anaemia due to enzyme disorder; unspecified; Alpha thalassaemia; Beta thalassaemia; Delta-beta thalassaemia; Thalassaemia trait; Hered…
Hematologic or immunologic	Other immunological disease	B21., B22., B23., B24.	Human immunodeficiency virus [HIV] disease resulting in malignant neoplasms; Human immunodeficiency virus [HIV] disease resulting in other specified diseases; Human immunodeficiency virus [HIV] disease resulting in other conditions; Unspecified human immunodeficiency virus [HIV] disease
Renal and Urologic	Chronic renal failure	N18.0, N18.1, N18.2, N18.3, N18.4, N18.5, N18.8, N18.9, Z91.15, Z99.2	End-stage renal disease; Chronic kidney disease; stage 1; Chronic kidney disease; stage 2; Chronic kidney disease; stage 3; Chronic kidney disease; stage 4; Chronic kidney disease; stage 5; Other chronic renal failure; Chronic kidney disease; unspecified; Patient's noncompliance with renal dialysis; Dependence on renal dialysis
Renal and Urologic	Other	N31.9	Neuromuscular dysfunction of bladder; unspecified
Endocrine disorders	Endocrine disorders	E22.2, E23.0, E23.2, E25.0, E26.8	Syndrome of inappropriate secretion of antidiuretic hormone; Hypopituitarism; Diabetes insipidus; Congenital adrenogenital disorders associated with enzyme deficiency; Other hyperaldosteronism
Metabolic disorders	Metabolic disorders	E71.0, E71.1, E71.3, E72.1, E72.2, E72.3, E74.0, E74.2, E78.1, E80.6, E80.7, E83.3, E83.4, E88.0, E88.1, E88.8	Maple-syrup-urine disease; Other disorders of branched-chain amino-acid metabolism; Disorders of fatty-acid metabolism; Disorders of sulfur-bearing amino-acid metabolism; Disorders of urea cycle metabolism; Disorders of lysine and hydroxylysine metabolism; Glycogen storage disease; Disorders of galactose metabolism; Pure hyperglyceridaemia; Other disorders of bilirubin metabolism; Disorder of bil…
Congenital / Genetic disorders	Other genetic disorders	Q81.0, Q81.1, Q81.2, Q81.8, Q81.9, Q87.81, Q91.3, Q91.7, Q92.8, Q93.0, Q93.1, Q93.2, Q93.3, Q93.4, Q93.5, Q93.6, Q93.7, Q93.8, Q93.9, Q96.9, Q97.0, Q97.1, Q97.2, Q97.3, Q97.8, Q97.9, Q98.0, Q98.1, Q98.2, Q98.3, Q98.4, Q98.5, Q98.6, Q98.7, Q98.8, Q98.9, Q99.8, Q99.9	Epidermolysis bullosa simplex; Epidermolysis bullosa letalis; Epidermolysis bullosa dystrophica; Other epidermolysis bullosa; Epidermolysis bullosa; unspecified; Alport syndrome; Edwardsâ€™ syndrome; unspecified; Patauâ€™s syndrome; unspecified; Other specified trisomies and partial trisomies of autosomes; Whole chromosome monosomy; meiotic nondisjunction; Whole chromosome monosomy; mosaicism (mi…
Congenital / Genetic disorders	Down syndrome	Q90.9	Down syndrome; unspecified
Congenital / Genetic disorders	Congenital malformation of the diaphragm	K44.9, Q79.0, Q7.91	Diaphragmatic hernia without obstruction or gangrene; Congenital diaphragmatic hernia; Other congenital malformations of diaphragm
Congenital / Genetic disorders	Other congenital anomalies	Q41.X, Q42.X, Q43.X, Q44.X, Q45.X, Q60.X, Q61.X, Q62.0, Q62.10, Q62.11, Q62.18, Q62.2, Q62.3, Q62.4, Q62.5, Q62.6, Q62.7, Q62.8, Q63.X, Q64.0, Q64.10, Q64.18, Q64.2, Q64.30, Q64.31, Q64.32, Q64.38, Q64.4, Q64.5, Q64.6, Q64.70, Q64.71, Q64.78, Q64.8, Q64.9, Q75.0, Q75.2, Q75.9, Q76.0, Q76.4, Q76.6, Q76.7, Q77.X, Q78.0, Q78.8, Q78.9, Q79.9, Q87.89, Q89.7, Q89.9	Congenital absence; atresia and stenosis of duodenum; Congenital absence; atresia and stenosis of jejunum; Congenital absence; atresia and stenosis of ileum; Congenital absence; atresia and stenosis of other specified parts of small intestine; Congenital absence; atresia and stenosis of small intestine; part unspecified; Congenital absence; atresia and stenosis of rectum with fistula; Congenital …
Premature and Neonatal	Extreme prematurity	P07.01, P07.02, P07.21, P07.22, P07.23, P07.24, P07.25, P0.59, P0.52	Extremely low birth weight newborn; less than 500 grams; Extremely low birth weight newborn; 500-749 grams; Extreme immaturity of newborn; gestational age less than 23 completed weeks; Extreme immaturity of newborn; gestational age 23 completed weeks; Extreme immaturity of newborn; gestational age 24 completed weeks; Extreme immaturity of newborn; gestational age 25 completed weeks; Extreme immat…
Premature and Neonatal	Other neonatal disorders	P35.1, P61.3, P61.4, P83.2, P91.2, P91.6	Congenital cytomegalovirus infection; Congenital anaemia from fetal blood loss; Other congenital anaemias; not elsewhere classified; Hydrops fetalis not due to haemolytic disease; Neonatal cerebral leukomalacia; Hypoxic ischaemic encephalopathy of newborn
Transplantation	Transplantation	T86.0, T86.4, Z94.4, Z94.81, Z94.82, Z94.83, Z94.84	Bone-marrow transplant rejection; Liver transplant failure and rejection; Liver transplant status; Bone marrow transplant status; Intestine transplant status; Pancreas transplant status; Stem cells transplant status
Neoplasms	Neoplasms	C00.0	Malignant neoplasm of external upper lip; Malignant neoplasm of external lower lip; Malignant neoplasm external lip unspecified; Malignant neoplasm upper lip inner aspect; Malignant neoplasm lower lip; inner aspect; Malignant neoplasm lip; unspecified; inner aspect; Malignant neoplasm of commissure of lip; Overlapping malignant lesion of lip; Malignant neoplasm of lip unspecified; Malignant neopl…
	REMOVE FROM CMC LIST	I517,K562,P251,P252,P252,P253,P280,M303	Cardiomegaly; Volvulus; Pneumothorax originating in the perinatal period; Pneumomediastinum originating in the perinatal period; Pneumomediastinum originating in the perinatal period; Pneumopericardium originating in the perinatal period; Primary atelectasis of newborn
